# Supplementary material for: Tail risk, large fluctuations and downfalls in renewable energy markets
Source: PLoS One. 2026 Jul 15;21(7):e0351106. doi: 10.1371/journal.pone.0351106 (PMC13372164; doi:10.1371/journal.pone.0351106)
Supplement: S1 Data — (XLSX) [file pone.0351106.s006.xlsx]

## Sheet: Sample Data (Price & Returns)
ECO				SPGCE				ERIX				SUN				DJUSEN
Date	Price	LogReturn		Date	Price	LogReturn		Date	Price	LogReturn		Date	Price	LogReturn		Date	Price	LogReturn
2005-04-01	153.71			2005-04-01	1242.87			2005-04-01	669.79			2005-04-01	222.73			2005-04-01	382.86
2005-04-04	154.08	0.240424		2005-04-04	1231.73	-0.900354		2005-04-04	655.33	-2.18253		2005-04-04	227.36	2.05744		2005-04-04	380.86	-0.523753
2005-04-05	154.79	0.459741		2005-04-05	1233.43	0.137922		2005-04-05	660.93	0.850901		2005-04-05	227.61	0.109897		2005-04-05	376.25	-1.2178
2005-04-06	154.69	-0.0646245		2005-04-06	1228.09	-0.433879		2005-04-06	668.98	1.21062		2005-04-06	223.4	-1.86698		2005-04-06	382.73	1.7076
2005-04-07	156.34	1.061		2005-04-07	1247.64	1.57936		2005-04-07	676.03	1.04833		2005-04-07	227.83	1.96359		2005-04-07	381.01	-0.450416
2005-04-08	153.61	-1.76162		2005-04-08	1239.76	-0.633595		2005-04-08	687.54	1.68826		2005-04-08	225.68	-0.948167		2005-04-08	374.58	-1.70202
2005-04-11	150.03	-2.35816		2005-04-11	1238.85	-0.0734283		2005-04-11	682.61	-0.719632		2005-04-11	215.45	-4.63892		2005-04-11	376.69	0.561717
2005-04-12	150.48	0.299491		2005-04-12	1249.06	0.820774		2005-04-12	686.86	0.62068		2005-04-12	217.17	0.795159		2005-04-12	372.57	-1.09976
2005-04-13	146.73	-2.5236		2005-04-13	1241.72	-0.589375		2005-04-13	696.37	1.37506		2005-04-13	215.49	-0.776595		2005-04-13	363.66	-2.42056
2005-04-14	143.62	-2.14232		2005-04-14	1219.27	-1.82452		2005-04-14	701.05	0.669808		2005-04-14	206.81	-4.1114		2005-04-14	361.82	-0.507251
2005-04-15	139.58	-2.8533		2005-04-15	1185.81	-2.78262		2005-04-15	680.93	-2.91197		2005-04-15	200.59	-3.05375		2005-04-15	348.08	-3.87145
2005-04-18	140.99	1.00511		2005-04-18	1192.62	0.572648		2005-04-18	676.63	-0.633492		2005-04-18	202.3	0.848872		2005-04-18	354.1	1.7147
2005-04-19	144.39	2.3829		2005-04-19	1211.78	1.59378		2005-04-19	669.06	-1.12509		2005-04-19	206.37	1.99189		2005-04-19	362.51	2.34727
2005-04-20	140.6	-2.6599		2005-04-20	1200.38	-0.945218		2005-04-20	665.34	-0.557555		2005-04-20	201.72	-2.27901		2005-04-20	355.19	-2.03992
2005-04-21	144.56	2.77757		2005-04-21	1217.37	1.40546		2005-04-21	665.66	0.0480841		2005-04-21	201.46	-0.128975		2005-04-21	366.72	3.19458
2005-04-22	141.33	-2.25971		2005-04-22	1207.11	-0.846372		2005-04-22	674.72	1.35188		2005-04-22	202.08	0.307281		2005-04-22	368.2	0.402765
2005-04-25	142.34	0.712098		2005-04-25	1212.64	0.457073		2005-04-25	676.34	0.239812		2005-04-25	205.03	1.44927		2005-04-25	372.95	1.28181
2005-04-26	140.29	-1.45069		2005-04-26	1212.93	0.0239119		2005-04-26	674.35	-0.294664		2005-04-26	206.84	0.878924		2005-04-26	367.29	-1.52926
2005-04-27	139.26	-0.736902		2005-04-27	1208.46	-0.36921		2005-04-27	671.39	-0.439907		2005-04-27	210.56	1.78251		2005-04-27	358.99	-2.28572
2005-04-28	136.83	-1.76034		2005-04-28	1189.36	-1.59315		2005-04-28	663.7	-1.152		2005-04-28	206.99	-1.71002		2005-04-28	349.78	-2.59901
2005-04-29	137.4	0.41571		2005-04-29	1183.19	-0.520117		2005-04-29	656.11	-1.15018		2005-04-29	204.27	-1.32278		2005-04-29	353.66	1.10316
2005-05-02	139.18	1.28717		2005-05-02	1192.2	0.758616		2005-05-02	657.5	0.211631		2005-05-02	204.93	0.322581		2005-05-02	360.37	1.87953
2005-05-03	139.46	0.200976		2005-05-03	1188.74	-0.290642		2005-05-03	658.23	0.110965		2005-05-03	209.31	2.11479		2005-05-03	351.77	-2.41537
2005-05-04	139.73	0.193417		2005-05-04	1197.42	0.727532		2005-05-04	665.58	1.11044		2005-05-04	216.39	3.32659		2005-05-04	356.12	1.22902
2005-05-05	139.79	0.0429307		2005-05-05	1213.9	1.36691		2005-05-05	667.16	0.237106		2005-05-05	222.79	2.91473		2005-05-05	359.4	0.916822
2005-05-06	139.89	0.0715103		2005-05-06	1207.17	-0.555954		2005-05-06	671.18	0.600746		2005-05-06	221.37	-0.639411		2005-05-06	358.69	-0.197747
2005-05-09	141.69	1.27852		2005-05-09	1209.08	0.158096		2005-05-09	668.91	-0.338784		2005-05-09	222.21	0.378737		2005-05-09	363.04	1.20545
2005-05-10	140.24	-1.02863		2005-05-10	1195.41	-1.13705		2005-05-10	664.65	-0.638894		2005-05-10	212.83	-4.31292		2005-05-10	357.33	-1.58533
2005-05-11	140.26	0.0142602		2005-05-11	1199.9	0.3749		2005-05-11	669.4	0.71212		2005-05-11	211.47	-0.641058		2005-05-11	358.66	0.371514
2005-05-12	138.15	-1.51578		2005-05-12	1189.25	-0.891536		2005-05-12	681.49	1.78998		2005-05-12	202.81	-4.18136		2005-05-12	343.06	-4.44695
2005-05-13	136.64	-1.09903		2005-05-13	1178.34	-0.921619		2005-05-13	680.45	-0.152723		2005-05-13	198.87	-1.96182		2005-05-13	337.27	-1.70216
2005-05-16	137.31	0.489141		2005-05-16	1177.98	-0.0305561		2005-05-16	678.44	-0.29583		2005-05-16	198.89	0.0100563		2005-05-16	335.47	-0.535126
2005-05-17	136.88	-0.313651		2005-05-17	1179.51	0.129799		2005-05-17	686.67	1.20578		2005-05-17	199.46	0.286181		2005-05-17	340.87	1.59686
2005-05-18	139.61	1.97482		2005-05-18	1208.7	2.44463		2005-05-18	698.9	1.76538		2005-05-18	209.03	4.68641		2005-05-18	340.17	-0.205568
2005-05-19	140.19	0.414582		2005-05-19	1208.41	-0.0239956		2005-05-19	694.59	-0.618593		2005-05-19	203.74	-2.56331		2005-05-19	346.63	1.88124
2005-05-20	140.32	0.0926883		2005-05-20	1207.84	-0.0471805		2005-05-20	700.92	0.907201		2005-05-20	202.24	-0.738956		2005-05-20	343.31	-0.96241
2005-05-23	139.61	-0.507271		2005-05-23	1206.18	-0.13753		2005-05-23	699.37	-0.221383		2005-05-23	184.34	-9.26732		2005-05-23	348.39	1.46887
2005-05-24	141.2	1.13245		2005-05-24	1220.67	1.19415		2005-05-24	710.23	1.54089		2005-05-24	185.46	0.605735		2005-05-24	350.95	0.732122
2005-05-25	141.4	0.141543		2005-05-25	1214.09	-0.540506		2005-05-25	708.13	-0.296117		2005-05-25	187.72	1.21123		2005-05-25	354.98	1.14177
2005-05-26	144.4	2.09945		2005-05-26	1228.31	1.16444		2005-05-26	733.08	3.46271		2005-05-26	194.51	3.55321		2005-05-26	357.71	0.766115
2005-05-27	144.18	-0.152471		2005-05-27	1237.06	0.709836		2005-05-27	727.63	-0.746216		2005-05-27	194.09	-0.216161		2005-05-27	362.83	1.42118
2005-05-31	144.1	-0.0555016		2005-05-30	1240.75	0.297844		2005-05-30	729.4	0.24296		2005-05-30	192.87	-0.630558		2005-05-31	360.17	-0.735826
2005-06-01	144.56	0.318714		2005-05-31	1232.57	-0.661462		2005-05-31	731.37	0.269721		2005-05-31	187.41	-2.87177		2005-06-01	366.72	1.80225
2005-06-02	145.85	0.888405		2005-06-01	1243.8	0.906979		2005-06-01	747.06	2.1226		2005-06-01	189.6	1.16179		2005-06-02	367.03	0.0844974
2005-06-03	144.17	-1.15855		2005-06-02	1263.2	1.5477		2005-06-02	759.42	1.64095		2005-06-02	195.04	2.82881		2005-06-03	368.05	0.277521
2005-06-06	144.11	-0.0416262		2005-06-03	1255.34	-0.624173		2005-06-03	757.97	-0.191118		2005-06-03	194.41	-0.323533		2005-06-06	369.83	0.482464
2005-06-07	143.22	-0.619499		2005-06-06	1249.59	-0.459095		2005-06-06	759.6	0.214817		2005-06-06	197.34	1.49588		2005-06-07	367.09	-0.743639
2005-06-08	143.38	0.111654		2005-06-07	1250.66	0.0855914		2005-06-07	767.92	1.08936		2005-06-07	193.73	-1.84627		2005-06-08	366.62	-0.128116
2005-06-09	144.88	1.04074		2005-06-08	1270.32	1.55974		2005-06-08	775.75	1.01447		2005-06-08	195	0.653412		2005-06-09	377.17	2.83701
2005-06-10	145.63	0.516334		2005-06-09	1267.81	-0.197783		2005-06-09	762.91	-1.66902		2005-06-09	199.66	2.36164		2005-06-10	377.12	-0.0132575
2005-06-13	147.1	1.00435		2005-06-10	1275.38	0.595317		2005-06-10	769.76	0.893871		2005-06-10	199.85	0.0951165		2005-06-13	378.39	0.336197
2005-06-14	150.27	2.1321		2005-06-13	1276.93	0.121459		2005-06-13	769.45	-0.0402804		2005-06-13	200.74	0.444345		2005-06-14	379.94	0.408794
2005-06-15	152.15	1.24332		2005-06-14	1293.95	1.32408		2005-06-14	778.63	1.186		2005-06-14	212.64	5.75901		2005-06-15	384.58	1.21385
2005-06-16	153.48	0.870339		2005-06-15	1304.63	0.821992		2005-06-15	782.07	0.440829		2005-06-15	217.8	2.39766		2005-06-16	390.31	1.47895
2005-06-17	155.68	1.42324		2005-06-16	1321.93	1.31733		2005-06-16	795.97	1.76172		2005-06-16	229.29	5.14104		2005-06-17	396.2	1.49778
2005-06-20	157.12	0.920723		2005-06-17	1338.43	1.24045		2005-06-17	808	1.50006		2005-06-17	235.92	2.85052		2005-06-20	396.42	0.0555121
2005-06-21	156.71	-0.261288		2005-06-20	1336.19	-0.1675		2005-06-20	817.37	1.15298		2005-06-20	236.73	0.342749		2005-06-21	388.21	-2.09278
2005-06-22	157.32	0.388498		2005-06-21	1340.9	0.351875		2005-06-21	822.75	0.656052		2005-06-21	235.67	-0.448773		2005-06-22	389.95	0.44721
2005-06-23	155.94	-0.881063		2005-06-22	1339.66	-0.092518		2005-06-22	808.63	-1.73109		2005-06-22	224.76	-4.73994		2005-06-23	388.77	-0.303062
2005-06-24	156.01	0.044879		2005-06-23	1326.45	-0.990965		2005-06-23	809.86	0.151994		2005-06-23	227	0.991685		2005-06-24	385.83	-0.759105
2005-06-27	155.23	-0.501222		2005-06-24	1316.83	-0.727887		2005-06-24	795.18	-1.82929		2005-06-24	234.5	3.25056		2005-06-27	392.13	1.61966
2005-06-28	158.99	2.39334		2005-06-27	1315.04	-0.136025		2005-06-27	781.61	-1.72126		2005-06-27	236.13	0.692691		2005-06-28	386.8	-1.36857
2005-06-29	157.62	-0.865423		2005-06-28	1333.05	1.36025		2005-06-28	790.66	1.15121		2005-06-28	237.54	0.595353		2005-06-29	385.34	-0.37817
2005-06-30	156.49	-0.719496		2005-06-29	1333.66	0.0457493		2005-06-29	798.7	1.01174		2005-06-29	237.32	-0.0926589		2005-06-30	382.4	-0.765888
2005-07-01	156.36	-0.0831069		2005-06-30	1330.5	-0.237223		2005-06-30	807.7	1.12053		2005-06-30	236.46	-0.363038		2005-07-01	389.86	1.93205
2005-07-05	157.26	0.573945		2005-07-01	1325.65	-0.365191		2005-07-01	809.94	0.276947		2005-07-01	236.74	0.118343		2005-07-05	401.85	3.02912
2005-07-06	157.11	-0.095429		2005-07-04	1330.49	0.364439		2005-07-04	819.51	1.17464		2005-07-04	238.54	0.757452		2005-07-06	394.97	-1.72691
2005-07-07	156.36	-0.478516		2005-07-05	1322.51	-0.601585		2005-07-05	818.46	-0.128207		2005-07-05	243.43	2.02924		2005-07-07	399.07	1.0327
2005-07-08	158.85	1.57993		2005-07-06	1317.65	-0.36816		2005-07-06	820.16	0.207492		2005-07-06	242.79	-0.263255		2005-07-08	397	-0.520056
2005-07-11	160.76	1.19522		2005-07-07	1313.5	-0.315452		2005-07-07	815.06	-0.623771		2005-07-07	241.53	-0.520318		2005-07-11	400.07	0.770325
2005-07-12	159.9	-0.536395		2005-07-08	1329.47	1.2085		2005-07-08	832.02	2.05947		2005-07-08	244.19	1.09529		2005-07-12	403.12	0.759475
2005-07-13	160.42	0.324676		2005-07-11	1352.9	1.74701		2005-07-11	843.41	1.35967		2005-07-11	250.59	2.58715		2005-07-13	401.12	-0.497365
2005-07-14	159.42	-0.625315		2005-07-12	1366.73	1.01706		2005-07-12	842.69	-0.0854042		2005-07-12	248.6	-0.797296		2005-07-14	391.82	-2.34581
2005-07-15	159.83	0.256852		2005-07-13	1360.69	-0.44291		2005-07-13	833.59	-1.08575		2005-07-13	252.69	1.63183		2005-07-15	389.71	-0.539968
2005-07-18	160.66	0.517958		2005-07-14	1356.74	-0.290716		2005-07-14	829.26	-0.520794		2005-07-14	249.47	-1.28248		2005-07-18	388.24	-0.377917
2005-07-19	163.66	1.85008		2005-07-15	1352.41	-0.319658		2005-07-15	820.05	-1.11684		2005-07-15	246.23	-1.30726		2005-07-19	396.05	1.99168
2005-07-20	164.99	0.809376		2005-07-18	1352.32	-0.00665501		2005-07-18	822.15	0.255755		2005-07-18	242.48	-1.53468		2005-07-20	396.76	0.17911
2005-07-21	163.67	-0.803266		2005-07-19	1352.35	0.00221839		2005-07-19	821.26	-0.108311		2005-07-19	246.32	1.57123		2005-07-21	392.1	-1.18147
2005-07-22	164.91	0.754767		2005-07-20	1367.25	1.09576		2005-07-20	819.73	-0.186473		2005-07-20	252.48	2.47005		2005-07-22	405.49	3.35793
2005-07-25	166.01	0.664816		2005-07-21	1364.46	-0.204268		2005-07-21	819.71	-0.00243986		2005-07-21	253.42	0.371615		2005-07-25	408.86	0.827659
2005-07-26	168.82	1.6785		2005-07-22	1363.18	-0.093854		2005-07-22	822.78	0.373823		2005-07-22	254.83	0.554846		2005-07-26	407.23	-0.399466
2005-07-27	170.31	0.878725		2005-07-25	1340.27	-1.69491		2005-07-25	825.68	0.351844		2005-07-25	256.49	0.649302		2005-07-27	408.71	0.362772
2005-07-28	171.73	0.830317		2005-07-26	1351.77	0.854376		2005-07-26	831.79	0.737272		2005-07-26	260.92	1.71242		2005-07-28	410.97	0.551436
2005-07-29	169.25	-1.45466		2005-07-27	1364.33	0.924862		2005-07-27	845.73	1.66202		2005-07-27	263.16	0.854837		2005-07-29	406.12	-1.18715
2005-08-01	171.5	1.32064		2005-07-28	1379.77	1.12534		2005-07-28	844.6	-0.133702		2005-07-28	261.2	-0.747581		2005-08-01	409.94	0.936213
2005-08-02	172.06	0.325999		2005-07-29	1380.81	0.0753465		2005-07-29	852.47	0.927488		2005-07-29	262.25	0.401185		2005-08-02	416.33	1.54674
2005-08-03	172.37	0.180008		2005-08-01	1395.45	1.05467		2005-08-01	882.6	3.47341		2005-08-01	267.87	2.12035		2005-08-03	413.9	-0.585382
2005-08-04	169.19	-1.8621		2005-08-02	1411.41	1.13723		2005-08-02	894.64	1.35493		2005-08-02	277.98	3.70474		2005-08-04	414.18	0.0676263
2005-08-05	166.27	-1.74094		2005-08-03	1407.08	-0.307257		2005-08-03	892.7	-0.217082		2005-08-03	273.61	-1.58454		2005-08-05	411.1	-0.746417
2005-08-08	168.18	1.14219		2005-08-04	1390.56	-1.18101		2005-08-04	893.21	0.0571137		2005-08-04	267.21	-2.36689		2005-08-08	416.16	1.22333
2005-08-09	168.15	-0.0178396		2005-08-05	1381.92	-0.623271		2005-08-05	890.85	-0.264565		2005-08-05	268.7	0.556065		2005-08-09	416.08	-0.0192252
2005-08-10	166.69	-0.872064		2005-08-08	1386.29	0.315728		2005-08-08	886.59	-0.479342		2005-08-08	274.36	2.08456		2005-08-10	422.41	1.50989
2005-08-11	168.32	0.973113		2005-08-09	1401.98	1.12544		2005-08-09	887	0.0462339		2005-08-09	274.18	-0.0656288		2005-08-11	426.93	1.06437
2005-08-12	166.52	-1.07515		2005-08-10	1413.97	0.851583		2005-08-10	886.79	-0.0236781		2005-08-10	271.41	-1.01542		2005-08-12	425.8	-0.265031
2005-08-15	166.56	0.0240183		2005-08-11	1414.17	0.0141436		2005-08-11	887.43	0.0721444		2005-08-11	276.33	1.79652		2005-08-15	421.55	-1.00314
2005-08-16	163.45	-1.88485		2005-08-12	1408.56	-0.397488		2005-08-12	898.74	1.26641		2005-08-12	273.2	-1.13917		2005-08-16	412.49	-2.17264
2005-08-17	164.37	0.561285		2005-08-15	1408.52	-0.00283982		2005-08-15	897.67	-0.119126		2005-08-15	268.67	-1.67203		2005-08-17	403.36	-2.23825
2005-08-18	163.7	-0.40845		2005-08-16	1398.81	-0.691763		2005-08-16	909.15	1.27076		2005-08-16	266.53	-0.799705		2005-08-18	402.82	-0.133965
2005-08-19	163.11	-0.361066		2005-08-17	1389.81	-0.645483		2005-08-17	907.61	-0.169533		2005-08-17	262.25	-1.61886		2005-08-19	408.94	1.50786
2005-08-22	164.5	0.848575		2005-08-18	1373.98	-1.14554		2005-08-18	895.8	-1.30976		2005-08-18	259.61	-1.01177		2005-08-22	409.82	0.214959
2005-08-23	166.88	1.43644		2005-08-19	1368.63	-0.39014		2005-08-19	900.36	0.507751		2005-08-19	264.07	1.70337		2005-08-23	409.52	-0.0732297
2005-08-24	171.11	2.50316		2005-08-22	1388.49	1.44066		2005-08-22	901.94	0.175332		2005-08-22	267.84	1.41756		2005-08-24	411.96	0.594052
2005-08-25	170.35	-0.445148		2005-08-23	1385.48	-0.217018		2005-08-23	903.5	0.172811		2005-08-23	271.94	1.51917		2005-08-25	412.15	0.0461104
2005-08-26	170.66	0.181813		2005-08-24	1388.29	0.202612		2005-08-24	906.38	0.318253		2005-08-24	278.41	2.35134		2005-08-26	407.06	-1.24268
2005-08-29	174.21	2.05882		2005-08-25	1399.83	0.827803		2005-08-25	911.57	0.570974		2005-08-25	283	1.63521		2005-08-29	409.9	0.695263
2005-08-30	181.39	4.03879		2005-08-26	1397.14	-0.192351		2005-08-26	913.62	0.224634		2005-08-26	286.43	1.20473		2005-08-30	416.32	1.5541
2005-08-31	183.82	1.33076		2005-08-29	1399.36	0.15877		2005-08-29	920.71	0.773038		2005-08-29	295.35	3.06669		2005-08-31	427.52	2.65469
2005-09-01	186.49	1.44206		2005-08-30	1422.5	1.64009		2005-08-30	937.26	1.78156		2005-08-30	307.94	4.17439		2005-09-01	438.52	2.54043
2005-09-02	184.72	-0.953645		2005-08-31	1456.03	2.32977		2005-08-31	945.5	0.875316		2005-08-31	311.47	1.13981		2005-09-02	430.01	-1.9597
2005-09-06	186.69	1.06083		2005-09-01	1490.29	2.32572		2005-09-01	965.47	2.09011		2005-09-01	325.19	4.31066		2005-09-06	432.85	0.658278
2005-09-07	187.43	0.395596		2005-09-02	1495.41	0.342968		2005-09-02	982.32	1.73021		2005-09-02	324.86	-0.101531		2005-09-07	433.84	0.228455
2005-09-08	189.72	1.21439		2005-09-05	1499.63	0.281799		2005-09-05	986.64	0.438811		2005-09-05	323.92	-0.289775		2005-09-08	433.45	-0.0899353
2005-09-09	194.73	2.60647		2005-09-06	1514.12	0.9616		2005-09-06	1001.14	1.45894		2005-09-06	324.42	0.15424		2005-09-09	445.3	2.69718
2005-09-12	195.2	0.241069		2005-09-07	1522.54	0.554558		2005-09-07	1012.4	1.11844		2005-09-07	331.42	2.13475		2005-09-12	437.35	-1.80144
2005-09-13	193.21	-1.0247		2005-09-08	1531.29	0.573052		2005-09-08	1017.78	0.530004		2005-09-08	344.72	3.9346		2005-09-13	433.34	-0.921115
2005-09-14	191.79	-0.737666		2005-09-09	1557.64	1.70613		2005-09-09	1027.67	0.967032		2005-09-09	352.95	2.35939		2005-09-14	437.96	1.06049
2005-09-15	189.64	-1.12735		2005-09-12	1558.21	0.0365871		2005-09-12	1033.69	0.584082		2005-09-12	348.84	-1.1713		2005-09-15	438.22	0.0593485
2005-09-16	186.85	-1.48214		2005-09-13	1548.19	-0.645122		2005-09-13	1022.38	-1.10017		2005-09-13	352.37	1.00684		2005-09-16	443.06	1.09841
2005-09-19	185.77	-0.579681		2005-09-14	1553.62	0.350119		2005-09-14	1023.24	0.0840821		2005-09-14	360	2.14223		2005-09-19	453.69	2.37089
2005-09-20	185.1	-0.361313		2005-09-15	1549.79	-0.246825		2005-09-15	1027.79	0.44368		2005-09-15	354.93	-1.41834		2005-09-20	450.31	-0.747791
2005-09-21	182.02	-1.67796		2005-09-16	1542.12	-0.496134		2005-09-16	1017.09	-1.04653		2005-09-16	340.18	-4.24457		2005-09-21	455.63	1.17448
2005-09-22	180.06	-1.08264		2005-09-19	1554.88	0.824028		2005-09-19	1026.24	0.895603		2005-09-19	369.07	8.15114		2005-09-22	452.9	-0.600973
2005-09-23	182.05	1.09912		2005-09-20	1566.5	0.744546		2005-09-20	1042.89	1.60941		2005-09-20	379.1	2.68137		2005-09-23	445.27	-1.69905
2005-09-26	184.32	1.2392		2005-09-21	1565.85	-0.0415024		2005-09-21	1049.74	0.654681		2005-09-21	375.52	-0.948829		2005-09-26	453.11	1.74541
2005-09-27	184.6	0.151794		2005-09-22	1557.35	-0.544315		2005-09-22	1058.86	0.865034		2005-09-22	379.96	1.17543		2005-09-27	453.55	0.0970595
2005-09-28	182.84	-0.957987		2005-09-23	1559.42	0.13283		2005-09-23	1070.48	1.09143		2005-09-23	386.17	1.62117		2005-09-28	457.73	0.917397
2005-09-29	186.72	2.09987		2005-09-26	1571.87	0.795204		2005-09-26	1078.31	0.728785		2005-09-26	391.31	1.32224		2005-09-29	461.46	0.811589
2005-09-30	188.96	1.19252		2005-09-27	1559.35	-0.799693		2005-09-27	1054.71	-2.21292		2005-09-27	389.07	-0.574081		2005-09-30	454.41	-1.53955
2005-10-03	189.99	0.543609		2005-09-28	1566.8	0.476626		2005-09-28	1056.3	0.150639		2005-09-28	378.15	-2.84683		2005-10-03	453.09	-0.290909
2005-10-04	188.35	-0.866951		2005-09-29	1611.53	2.81487		2005-09-29	1076.62	1.90543		2005-09-29	400.13	5.64986		2005-10-04	437.62	-3.47398
2005-10-05	182.93	-2.91984		2005-09-30	1631.4	1.22545		2005-09-30	1098.66	2.02648		2005-09-30	415.98	3.88477		2005-10-05	421.94	-3.64878
2005-10-06	176.77	-3.42541		2005-10-03	1639.4	0.489178		2005-10-03	1109.51	0.982722		2005-10-03	420.19	1.00698		2005-10-06	412.28	-2.31604
2005-10-07	177.56	0.445913		2005-10-04	1618.24	-1.29912		2005-10-04	1099.57	-0.899928		2005-10-04	400.59	-4.77685		2005-10-07	421.12	2.12151
2005-10-10	172.11	-3.11748		2005-10-05	1593.05	-1.56887		2005-10-05	1112.37	1.15737		2005-10-05	383.63	-4.32599		2005-10-10	414.44	-1.59896
2005-10-11	168.15	-2.32774		2005-10-06	1557.27	-2.27161		2005-10-06	1066.37	-4.22325		2005-10-06	358.38	-6.80847		2005-10-11	423.27	2.10821
2005-10-12	165.25	-1.7397		2005-10-07	1571.24	0.893083		2005-10-07	1055.51	-1.02363		2005-10-07	372.91	3.97432		2005-10-12	416.23	-1.67723
2005-10-13	164.88	-0.224154		2005-10-10	1558.87	-0.790392		2005-10-10	1073.73	1.71145		2005-10-10	367.46	-1.47226		2005-10-13	405.95	-2.5008
2005-10-14	165.89	0.610698		2005-10-11	1561.66	0.178816		2005-10-11	1071.79	-0.180842		2005-10-11	359.92	-2.07327		2005-10-14	412.15	1.51574
2005-10-17	167.05	0.696825		2005-10-12	1532.46	-1.88751		2005-10-12	1056.74	-1.41415		2005-10-12	365.13	1.43717		2005-10-17	416.34	1.01149
2005-10-18	165.15	-1.1439		2005-10-13	1504.4	-1.84801		2005-10-13	1000	-5.51887		2005-10-13	346.61	-5.20532		2005-10-18	397.76	-4.56534
2005-10-19	166.52	0.826127		2005-10-14	1525.48	1.3915		2005-10-14	1001.37	0.136906		2005-10-14	349.65	0.873243		2005-10-19	405.37	1.89514
2005-10-20	163.6	-1.7691		2005-10-17	1531.27	0.378834		2005-10-17	1012.55	1.11028		2005-10-17	363.85	3.9809		2005-10-20	388.52	-4.24556
2005-10-21	165.27	1.01561		2005-10-18	1504.23	-1.78163		2005-10-18	1003.32	-0.91574		2005-10-18	353.1	-2.99904		2005-10-21	391.51	0.766641
2005-10-24	167.87	1.56094		2005-10-19	1489.77	-0.965939		2005-10-19	958.83	-4.5356		2005-10-19	341.36	-3.38137		2005-10-24	404.59	3.28632
2005-10-25	167.18	-0.411879		2005-10-20	1463.53	-1.77704		2005-10-20	956.83	-0.208805		2005-10-20	334.91	-1.90758		2005-10-25	412.91	2.03554
2005-10-26	165.78	-0.840947		2005-10-21	1469.02	0.374419		2005-10-21	933.28	-2.49205		2005-10-21	336.22	0.390387		2005-10-26	409.2	-0.902562
2005-10-27	160.78	-3.06246		2005-10-24	1493.31	1.63996		2005-10-24	962.61	3.09431		2005-10-24	348.38	3.55281		2005-10-27	399.68	-2.35398
2005-10-28	161.77	0.61386		2005-10-25	1491.29	-0.135362		2005-10-25	960.1	-0.26109		2005-10-25	348.84	0.131953		2005-10-28	409.37	2.39552
2005-10-31	165.38	2.20703		2005-10-26	1484.49	-0.457024		2005-10-26	976.97	1.74185		2005-10-26	353.41	1.30155		2005-10-31	412.46	0.751984
2005-11-01	164.37	-0.612587		2005-10-27	1445.01	-2.6955		2005-10-27	952.36	-2.55128		2005-10-27	342.05	-3.26719		2005-11-01	415.03	0.621158
2005-11-02	167.36	1.80272		2005-10-28	1450.77	0.397821		2005-10-28	954.56	0.230739		2005-10-28	338.15	-1.14673		2005-11-02	422.41	1.76256
2005-11-03	167.47	0.065705		2005-10-31	1481.6	2.10281		2005-10-31	982.97	2.93281		2005-10-31	342.79	1.36284		2005-11-03	429.93	1.7646
2005-11-04	169.41	1.15176		2005-11-01	1496.58	1.00599		2005-11-01	984.12	0.116924		2005-11-01	366.42	6.66622		2005-11-04	419.15	-2.53936
2005-11-07	169.9	0.288822		2005-11-02	1517.93	1.41651		2005-11-02	976.41	-0.786526		2005-11-02	377.72	3.0373		2005-11-07	412.37	-1.63078
2005-11-08	170.14	0.14116		2005-11-03	1533.06	0.991817		2005-11-03	999.63	2.35026		2005-11-03	382.79	1.33334		2005-11-08	415.18	0.679116
2005-11-09	170.85	0.416435		2005-11-04	1525.04	-0.52451		2005-11-04	995.22	-0.442139		2005-11-04	401.9	4.87168		2005-11-09	412.31	-0.693667
2005-11-10	169.36	-0.875935		2005-11-07	1516.08	-0.589258		2005-11-07	992.2	-0.303912		2005-11-07	397.65	-1.06311		2005-11-10	400.53	-2.89868
2005-11-11	170.68	0.776383		2005-11-08	1512.41	-0.242365		2005-11-08	991.68	-0.0524225		2005-11-08	390.91	-1.70949		2005-11-11	402.94	0.5999
2005-11-14	170.71	0.0175752		2005-11-09	1515.25	0.187604		2005-11-09	994.02	0.235685		2005-11-09	381.21	-2.5127		2005-11-14	405.12	0.539565
2005-11-15	171.4	0.40338		2005-11-10	1512.16	-0.204135		2005-11-10	993.79	-0.023141		2005-11-10	375.13	-1.60778		2005-11-15	404.96	-0.0395023
2005-11-16	169.79	-0.943763		2005-11-11	1515.87	0.245044		2005-11-11	1002.6	0.882599		2005-11-11	385.32	2.68015		2005-11-16	413.67	2.12803
2005-11-17	171.69	1.11281		2005-11-14	1514.43	-0.0950401		2005-11-14	1014.94	1.22329		2005-11-14	385.91	0.153002		2005-11-17	414.43	0.183553
2005-11-18	172.93	0.719636		2005-11-15	1510.83	-0.237996		2005-11-15	1014.66	-0.0275916		2005-11-15	388.34	0.627706		2005-11-18	415.7	0.305976
2005-11-21	175.15	1.27559		2005-11-16	1492.41	-1.22669		2005-11-16	998.97	-1.55841		2005-11-16	393.05	1.20556		2005-11-21	425.1	2.23606
2005-11-22	175.03	-0.0685362		2005-11-17	1521.04	1.9002		2005-11-17	999.66	0.0690473		2005-11-17	406.24	3.30073		2005-11-22	431.24	1.43403
2005-11-23	175.74	0.404824		2005-11-18	1519.41	-0.107221		2005-11-18	995.36	-0.431074		2005-11-18	404.28	-0.483641		2005-11-23	429.86	-0.320521
2005-11-25	176.45	0.403192		2005-11-21	1526.16	0.443268		2005-11-21	1001.2	0.585008		2005-11-21	407.71	0.844843		2005-11-25	431.18	0.306606
2005-11-28	173.84	-1.49022		2005-11-22	1524.6	-0.10227		2005-11-22	1002.79	0.158683		2005-11-22	414.38	1.62273		2005-11-28	417.08	-3.32476
2005-11-29	172.34	-0.866607		2005-11-23	1536.01	0.745606		2005-11-23	1002.38	-0.0408943		2005-11-23	411.46	-0.707162		2005-11-29	417.23	0.0359579
2005-11-30	172.77	0.249196		2005-11-24	1515.08	-1.37199		2005-11-24	952.65	-5.08849		2005-11-24	409.4	-0.501914		2005-11-30	418.32	0.260906
2005-12-01	177.36	2.62203		2005-11-25	1514.51	-0.0376289		2005-11-25	951.88	-0.0808598		2005-11-25	415.23	1.41399		2005-12-01	430.57	2.88632
2005-12-02	176.69	-0.378478		2005-11-28	1507.6	-0.457297		2005-11-28	933.6	-1.93909		2005-11-28	414.07	-0.279754		2005-12-02	430.94	0.0858957
2005-12-05	176.53	-0.0905951		2005-11-29	1496.87	-0.714272		2005-11-29	928.9	-0.504699		2005-11-29	400.58	-3.31215		2005-12-05	434.06	0.72139
2005-12-06	175.99	-0.306366		2005-11-30	1495.54	-0.0888916		2005-11-30	919.31	-1.03777		2005-11-30	401.33	0.187053		2005-12-06	436.27	0.507854
2005-12-07	174.97	-0.581264		2005-12-01	1509.9	0.955608		2005-12-01	940.04	2.2299		2005-12-01	401.04	-0.0722859		2005-12-07	433.77	-0.574688
2005-12-08	175.67	0.39927		2005-12-02	1505.8	-0.271911		2005-12-02	948.39	0.884338		2005-12-02	396.84	-1.0528		2005-12-08	440.88	1.62583
2005-12-09	177.6	1.09266		2005-12-05	1496.5	-0.619527		2005-12-05	936.87	-1.22213		2005-12-05	396.58	-0.0655391		2005-12-09	435.21	-1.29441
2005-12-12	179.02	0.79637		2005-12-06	1504.5	0.533157		2005-12-06	943.73	0.729558		2005-12-06	385.23	-2.90372		2005-12-12	440.01	1.09688
2005-12-13	176.77	-1.26481		2005-12-07	1493.68	-0.721774		2005-12-07	950.25	0.6885		2005-12-07	391.22	1.54295		2005-12-13	438.9	-0.252586
2005-12-14	176.61	-0.0905541		2005-12-08	1500.69	0.468213		2005-12-08	945.9	-0.458825		2005-12-08	400.73	2.40178		2005-12-14	444.25	1.21159
2005-12-15	177.32	0.40121		2005-12-09	1506.33	0.375123		2005-12-09	940.89	-0.531062		2005-12-09	404.05	0.825075		2005-12-15	440.46	-0.856783
2005-12-16	175.26	-1.16854		2005-12-12	1522.71	1.08154		2005-12-12	938.67	-0.236226		2005-12-12	413.41	2.29012		2005-12-16	430.04	-2.39414
2005-12-19	173.43	-1.04965		2005-12-13	1524.3	0.104365		2005-12-13	933.2	-0.584444		2005-12-13	413.93	0.125704		2005-12-19	427.31	-0.636848
2005-12-20	173.2	-0.132706		2005-12-14	1522.53	-0.116186		2005-12-14	929.51	-0.396197		2005-12-14	412.84	-0.263677		2005-12-20	431.28	0.924779
2005-12-21	173.98	0.449335		2005-12-15	1518.25	-0.281507		2005-12-15	928.39	-0.120566		2005-12-15	409.3	-0.861173		2005-12-21	432.14	0.199208
2005-12-22	175.05	0.61313		2005-12-16	1526.04	0.511779		2005-12-16	933.23	0.519978		2005-12-16	422.04	3.06517		2005-12-22	430.96	-0.273433
2005-12-23	174.82	-0.131477		2005-12-19	1506.28	-1.30331		2005-12-19	930.39	-0.304783		2005-12-19	418.87	-0.753949		2005-12-23	430.06	-0.209054
2005-12-27	171.85	-1.71349		2005-12-20	1506.08	-0.0132786		2005-12-20	941.61	1.19873		2005-12-20	410.54	-2.00872		2005-12-26	430.06	0
2005-12-28	175.52	2.1131		2005-12-21	1514.88	0.582598		2005-12-21	949.35	0.818636		2005-12-21	411.75	0.2943		2005-12-27	418.32	-2.7678
2005-12-29	174.85	-0.382453		2005-12-22	1523.98	0.598911		2005-12-22	948.34	-0.106445		2005-12-22	413	0.303122		2005-12-28	423.88	1.32037
2005-12-30	172.97	-1.08103		2005-12-23	1525.54	0.102311		2005-12-23	945.46	-0.304151		2005-12-23	406.63	-1.55439		2005-12-29	420.94	-0.696009
2006-01-03	176.05	1.76499		2005-12-26	1526.44	0.0589781		2005-12-26	945.46	0		2005-12-26	406.63	0		2005-12-30	422.12	0.279933
2006-01-04	179.16	1.75112		2005-12-27	1510.1	-1.07624		2005-12-27	941.74	-0.394235		2005-12-27	400.54	-1.509		2006-01-02	422.12	0
2006-01-05	179.97	0.451091		2005-12-28	1534.49	1.60222		2005-12-28	937.47	-0.454447		2005-12-28	427.54	6.52342		2006-01-03	441.37	4.45939
2006-01-06	181.81	1.0172		2005-12-29	1535.68	0.0775201		2005-12-29	939.73	0.240784		2005-12-29	419.64	-1.86507		2006-01-04	443.5	0.481428
2006-01-09	183.4	0.870737		2005-12-30	1526.49	-0.60023		2005-12-30	942.05	0.246575		2005-12-30	420.25	0.145257		2006-01-05	438.2	-1.20224
2006-01-10	184.66	0.684674		2006-01-02	1530.16	0.240132		2006-01-02	952.63	1.11682		2006-01-02	422.46	0.5245		2006-01-06	448.23	2.26311
2006-01-11	188.01	1.79789		2006-01-03	1576.59	2.9892		2006-01-03	972.96	2.11164		2006-01-03	445.36	5.27882		2006-01-09	448.14	-0.020081
2006-01-12	191.51	1.84449		2006-01-04	1610.06	2.10072		2006-01-04	987.78	1.5117		2006-01-04	453.73	1.86194		2006-01-10	452.57	0.983676
2006-01-13	191.85	0.177379		2006-01-05	1623.15	0.809726		2006-01-05	976.2	-1.17925		2006-01-05	462.06	1.81924		2006-01-11	454.75	0.480537
2006-01-17	192.49	0.333039		2006-01-06	1637.86	0.902181		2006-01-06	974.66	-0.157879		2006-01-06	466.4	0.934888		2006-01-12	450.92	-0.845788
2006-01-18	194.34	0.9565		2006-01-09	1645.08	0.43985		2006-01-09	990.54	1.61616		2006-01-09	463.7	-0.580584		2006-01-13	457.38	1.42246
2006-01-19	196.45	1.07987		2006-01-10	1645.86	0.0474029		2006-01-10	987.63	-0.294212		2006-01-10	477.66	2.96614		2006-01-16	457.38	0
2006-01-20	193.99	-1.26013		2006-01-11	1666.04	1.21865		2006-01-11	972.02	-1.59318		2006-01-11	492.01	2.95999		2006-01-17	466.26	1.92289
2006-01-23	200.42	3.26086		2006-01-12	1694.53	1.69559		2006-01-12	1005.85	3.42119		2006-01-12	521.74	5.86703		2006-01-18	459.99	-1.35387
2006-01-24	202.73	1.14599		2006-01-13	1703.63	0.535585		2006-01-13	1014.22	0.828689		2006-01-13	528.59	1.30437		2006-01-19	470.23	2.20172
2006-01-25	200.12	-1.29579		2006-01-16	1713.68	0.588184		2006-01-16	1041.79	2.68205		2006-01-16	536.03	1.3977		2006-01-20	471.21	0.208192
2006-01-26	206.53	3.15285		2006-01-17	1726.33	0.735466		2006-01-17	1066.17	2.31324		2006-01-17	549.69	2.51644		2006-01-23	476.41	1.0975
2006-01-27	206.33	-0.0968852		2006-01-18	1751.85	1.46746		2006-01-18	1127.2	5.56639		2006-01-18	585.59	6.32654		2006-01-24	473.67	-0.576795
2006-01-30	214.67	3.96251		2006-01-19	1752.34	0.0279665		2006-01-19	1091.8	-3.1909		2006-01-19	562.45	-4.03176		2006-01-25	464.35	-1.98723
2006-01-31	219.14	2.06088		2006-01-20	1748.38	-0.226239		2006-01-20	1105.26	1.22529		2006-01-20	559.38	-0.547321		2006-01-26	464.31	-0.00861456
2006-02-01	214.17	-2.29407		2006-01-23	1781.44	1.87324		2006-01-23	1127.78	2.01705		2006-01-23	581.02	3.79562		2006-01-27	472.67	1.7845
2006-02-02	213.6	-0.266499		2006-01-24	1791.27	0.550284		2006-01-24	1139.64	1.04613		2006-01-24	581.51	0.0842989		2006-01-30	484.1	2.3894
2006-02-03	213.67	0.0327662		2006-01-25	1789.29	-0.110597		2006-01-25	1159.74	1.74834		2006-01-25	566.27	-2.65572		2006-01-31	481.74	-0.488695
2006-02-06	215.81	0.996562		2006-01-26	1825.67	2.01281		2006-01-26	1179.48	1.68778		2006-01-26	576.54	1.79737		2006-02-01	471.94	-2.05527
2006-02-07	209.46	-2.98656		2006-01-27	1813.32	-0.678762		2006-01-27	1183.3	0.323348		2006-01-27	556.2	-3.59168		2006-02-02	467.59	-0.926002
2006-02-08	212.42	1.40327		2006-01-30	1845.34	1.75041		2006-01-30	1196.01	1.06839		2006-01-30	587.15	5.41524		2006-02-03	464.27	-0.712556
2006-02-09	211.76	-0.311189		2006-01-31	1868.34	1.23868		2006-01-31	1221.16	2.08102		2006-01-31	592.82	0.961049		2006-02-06	471.57	1.56013
2006-02-10	210.73	-0.487586		2006-02-01	1885.4	0.908966		2006-02-01	1268.16	3.77658		2006-02-01	608.96	2.68618		2006-02-07	453.2	-3.9734
2006-02-13	210.41	-0.151968		2006-02-02	1901.42	0.846098		2006-02-02	1298.75	2.38352		2006-02-02	637.28	4.54565		2006-02-08	453.11	-0.0198608
2006-02-14	208.98	-0.681945		2006-02-03	1881.03	-1.07815		2006-02-03	1269.84	-2.25114		2006-02-03	613.41	-3.81756		2006-02-09	443.42	-2.16175
2006-02-15	211.78	1.33094		2006-02-06	1893.56	0.663916		2006-02-06	1266.07	-0.297329		2006-02-06	611.07	-0.382204		2006-02-10	441.53	-0.427143
2006-02-16	212.1	0.150986		2006-02-07	1874.33	-1.02074		2006-02-07	1270.36	0.338271		2006-02-07	600.58	-1.73157		2006-02-13	439.63	-0.43125
2006-02-17	212.14	0.0188573		2006-02-08	1876.52	0.116774		2006-02-08	1251.04	-1.53251		2006-02-08	594.4	-1.03434		2006-02-14	435.14	-1.02656
2006-02-21	213.99	0.868285		2006-02-09	1903.91	1.44907		2006-02-09	1274.65	1.86964		2006-02-09	610.7	2.70533		2006-02-15	433.12	-0.465299
2006-02-22	214.04	0.0233628		2006-02-10	1906.1	0.11496		2006-02-10	1274.01	-0.0502225		2006-02-10	611.4	0.114557		2006-02-16	441.66	1.95255
2006-02-23	214.84	0.373065		2006-02-13	1887.42	-0.984845		2006-02-13	1278.85	0.379183		2006-02-13	604.97	-1.05725		2006-02-17	444.62	0.667963
2006-02-24	219.11	1.96803		2006-02-14	1877.61	-0.521113		2006-02-14	1270.49	-0.655858		2006-02-14	594	-1.82996		2006-02-20	444.62	0
2006-02-27	222.95	1.73736		2006-02-15	1886.17	0.454863		2006-02-15	1262.73	-0.612661		2006-02-15	599.69	0.953354		2006-02-21	452.35	1.72362
2006-02-28	218.78	-1.88809		2006-02-16	1894.34	0.432217		2006-02-16	1263.35	0.0490879		2006-02-16	602.06	0.394425		2006-02-22	445.4	-1.54835
2006-03-01	222.28	1.58712		2006-02-17	1898.04	0.195128		2006-02-17	1247.59	-1.25532		2006-02-17	600.76	-0.216159		2006-02-23	444.08	-0.296803
2006-03-02	222.24	-0.0179969		2006-02-20	1917.55	1.02266		2006-02-20	1284.13	2.88678		2006-02-20	619.29	3.03781		2006-02-24	449.66	1.2487
2006-03-03	220.54	-0.767879		2006-02-21	1948.41	1.59653		2006-02-21	1318.95	2.67545		2006-02-21	635.75	2.62317		2006-02-27	442.51	-1.60287
2006-03-06	217.07	-1.58592		2006-02-22	1971.76	1.19129		2006-02-22	1331.6	0.954526		2006-02-22	639.1	0.525553		2006-02-28	438.86	-0.828261
2006-03-07	210.92	-2.8741		2006-02-23	1980.98	0.466513		2006-02-23	1345.04	1.00425		2006-02-23	644.97	0.914287		2006-03-01	446.16	1.64972
2006-03-08	205.36	-2.67144		2006-02-24	1997.6	0.835479		2006-02-24	1335.06	-0.744752		2006-02-24	650.94	0.921367		2006-03-02	452.33	1.37344
2006-03-09	206.4	0.50515		2006-02-27	2031.45	1.68034		2006-02-27	1349.94	1.10839		2006-02-27	664.56	2.07077		2006-03-03	452.78	0.0994354
2006-03-10	206.72	0.154919		2006-02-28	2006.28	-1.24676		2006-02-28	1323.48	-1.97955		2006-02-28	654.23	-1.56662		2006-03-06	439.2	-3.04515
2006-03-13	208.74	0.972424		2006-03-01	2033.76	1.3604		2006-03-01	1350.55	2.02473		2006-03-01	681.03	4.01474		2006-03-07	433.24	-1.3663
2006-03-14	210.72	0.944078		2006-03-02	2034.85	0.053581		2006-03-02	1349.7	-0.0629571		2006-03-02	673.89	-1.05395		2006-03-08	433.42	0.0415388
2006-03-15	213.43	1.27787		2006-03-03	2033.42	-0.0703002		2006-03-03	1364.61	1.09863		2006-03-03	673.27	-0.0920455		2006-03-09	429.05	-1.01338
2006-03-16	214.27	0.392799		2006-03-06	2021.5	-0.587929		2006-03-06	1371.5	0.503636		2006-03-06	678.74	0.80917		2006-03-10	430.81	0.40937
2006-03-17	213.26	-0.472482		2006-03-07	1954.81	-3.35468		2006-03-07	1335.71	-2.6442		2006-03-07	642.37	-5.50737		2006-03-13	438.14	1.68713
2006-03-20	212.72	-0.253533		2006-03-08	1927.06	-1.42975		2006-03-08	1299.32	-2.76219		2006-03-08	623.25	-3.02167		2006-03-14	446.55	1.90129
2006-03-21	211.24	-0.698182		2006-03-09	1939.61	0.64914		2006-03-09	1317.61	1.39784		2006-03-09	639.94	2.64267		2006-03-15	448.22	0.373281
2006-03-22	213.94	1.27007		2006-03-10	1932.53	-0.36569		2006-03-10	1325.17	0.572126		2006-03-10	645.88	0.923931		2006-03-16	454.95	1.49033
2006-03-23	214.66	0.335978		2006-03-13	1962.53	1.54044		2006-03-13	1346.56	1.60124		2006-03-13	660.93	2.30342		2006-03-17	450.62	-0.956311
2006-03-24	218.25	1.65858		2006-03-14	1984.95	1.13593		2006-03-14	1336.37	-0.759621		2006-03-14	660.24	-0.104453		2006-03-20	442.46	-1.82743
2006-03-27	220.64	1.08912		2006-03-15	2001.89	0.849801		2006-03-15	1335.98	-0.0291878		2006-03-15	663.1	0.43224		2006-03-21	441.42	-0.235326
2006-03-28	220.18	-0.208702		2006-03-16	2012.14	0.51071		2006-03-16	1335.88	-0.00748542		2006-03-16	662.82	-0.0422348		2006-03-22	444.27	0.643568
2006-03-29	225.06	2.19216		2006-03-17	2019.51	0.365608		2006-03-17	1347.14	0.839358		2006-03-17	649.11	-2.09013		2006-03-23	449.83	1.24372
2006-03-30	226.97	0.845082		2006-03-20	2014.9	-0.228534		2006-03-20	1353.98	0.506458		2006-03-20	639.65	-1.4681		2006-03-24	452.98	0.697824
2006-03-31	227.14	0.0748717		2006-03-21	2009.09	-0.288768		2006-03-21	1343.63	-0.76735		2006-03-21	641.3	0.257621		2006-03-27	455.12	0.471315
2006-04-03	226.43	-0.313072		2006-03-22	2017	0.392938		2006-03-22	1340.8	-0.210846		2006-03-22	637.57	-0.583329		2006-03-28	457.86	0.600234
2006-04-04	225.58	-0.376098		2006-03-23	2003.69	-0.662078		2006-03-23	1336.79	-0.299523		2006-03-23	634.09	-0.547317		2006-03-29	462.95	1.10556
2006-04-05	228.6	1.32989		2006-03-24	2014.95	0.56039		2006-03-24	1333.66	-0.234418		2006-03-24	655.18	3.27191		2006-03-30	463.18	0.0496691
2006-04-06	227.91	-0.302294		2006-03-27	2025.37	0.515802		2006-03-27	1336.74	0.230677		2006-03-27	671.42	2.44849		2006-03-31	457.89	-1.14868
2006-04-07	226.67	-0.54556		2006-03-28	2009.56	-0.783661		2006-03-28	1327.36	-0.704181		2006-03-28	666.76	-0.696471		2006-04-03	459.95	0.448881
2006-04-10	224.86	-0.801723		2006-03-29	2014.16	0.228644		2006-03-29	1331.97	0.346704		2006-03-29	677.71	1.62893		2006-04-04	466.06	1.31966
2006-04-11	223.03	-0.817169		2006-03-30	2037.06	1.13054		2006-03-30	1370.39	2.84363		2006-03-30	675.46	-0.332553		2006-04-05	472.55	1.38292
2006-04-12	225.09	0.919403		2006-03-31	2030.12	-0.341269		2006-03-31	1360.7	-0.70961		2006-03-31	681.67	0.915173		2006-04-06	473.41	0.181826
2006-04-13	228.45	1.4817		2006-04-03	2056.59	1.29544		2006-04-03	1376.54	1.15738		2006-04-03	679.04	-0.386563		2006-04-07	465.68	-1.64631
2006-04-17	233.31	2.10507		2006-04-04	2075.69	0.924436		2006-04-04	1383.53	0.50651		2006-04-04	675.99	-0.450175		2006-04-10	472.86	1.53007
2006-04-18	241.5	3.45014		2006-04-05	2109.89	1.63422		2006-04-05	1442.97	4.20653		2006-04-05	690.95	2.18892		2006-04-11	469.71	-0.668388
2006-04-19	249.12	3.10652		2006-04-06	2129.3	0.915747		2006-04-06	1446.65	0.254705		2006-04-06	699.72	1.26128		2006-04-12	466.63	-0.657883
2006-04-20	246.48	-1.06539		2006-04-07	2095.95	-1.57864		2006-04-07	1454.03	0.508847		2006-04-07	688.72	-1.58455		2006-04-13	468.48	0.395676
2006-04-21	244.22	-0.92114		2006-04-10	2074.41	-1.03301		2006-04-10	1447.78	-0.430766		2006-04-10	669.57	-2.81991		2006-04-17	475.86	1.56303
2006-04-24	249.29	2.05474		2006-04-11	2067.8	-0.319154		2006-04-11	1444.4	-0.233734		2006-04-11	661.63	-1.19292		2006-04-18	487.76	2.46998
2006-04-25	248.35	-0.377784		2006-04-12	2082.76	0.72087		2006-04-12	1437.47	-0.480939		2006-04-12	683.4	3.23739		2006-04-19	495.46	1.56631
2006-04-26	245.81	-1.02802		2006-04-13	2083.35	0.0283238		2006-04-13	1452.61	1.04773		2006-04-13	690.39	1.01763		2006-04-20	490.78	-0.949066
2006-04-27	241.09	-1.93886		2006-04-14	2080.93	-0.116227		2006-04-14	1452.61	0		2006-04-14	690.39	0		2006-04-21	500.5	1.96116
2006-04-28	239.16	-0.803752		2006-04-17	2107.41	1.26448		2006-04-17	1452.38	-0.0158348		2006-04-17	702.53	1.74314		2006-04-24	493.52	-1.40442
2006-05-01	240.94	0.741516		2006-04-18	2163.01	2.60411		2006-04-18	1515.12	4.22911		2006-04-18	728.98	3.69582		2006-04-25	488.05	-1.11455
2006-05-02	245.61	1.9197		2006-04-19	2230.16	3.05726		2006-04-19	1555.86	2.65338		2006-04-19	765.05	4.82949		2006-04-26	481.18	-1.41764
2006-05-03	248.58	1.20198		2006-04-20	2223.69	-0.290535		2006-04-20	1548.18	-0.49484		2006-04-20	744.73	-2.69195		2006-04-27	475.83	-1.11808
2006-05-04	249.53	0.381442		2006-04-21	2253.55	1.33388		2006-04-21	1577.02	1.84569		2006-04-21	763.51	2.49045		2006-04-28	481.21	1.12431
2006-05-05	251.17	0.655085		2006-04-24	2289.7	1.59141		2006-04-24	1600.77	1.49478		2006-04-24	771.98	1.10324		2006-05-01	487.74	1.34787
2006-05-08	254.4	1.27778		2006-04-25	2262.72	-1.18532		2006-04-25	1608.69	0.493542		2006-04-25	776.87	0.631438		2006-05-02	499.27	2.33646
2006-05-09	254.29	-0.0432483		2006-04-26	2265.65	0.129406		2006-04-26	1598.44	-0.639203		2006-04-26	766.64	-1.32557		2006-05-03	491.78	-1.51156
2006-05-10	253.02	-0.500681		2006-04-27	2222.17	-1.93775		2006-04-27	1529.13	-4.43292		2006-04-27	744.44	-2.93851		2006-05-04	489.34	-0.497392
2006-05-11	247.6	-2.1654		2006-04-28	2237.51	0.687944		2006-04-28	1554.16	1.62363		2006-04-28	748.26	0.511825		2006-05-05	494.52	1.05301
2006-05-12	237.8	-4.03846		2006-05-01	2269.76	1.43105		2006-05-01	1557.77	0.23201		2006-05-01	748.98	0.096177		2006-05-08	492.93	-0.322042
2006-05-15	227.53	-4.41479		2006-05-02	2313.38	1.90356		2006-05-02	1579.27	1.37074		2006-05-02	765.86	2.22871		2006-05-09	496.36	0.693429
2006-05-16	227.65	0.0527264		2006-05-03	2326.07	0.547049		2006-05-03	1602.59	1.46584		2006-05-03	772.13	0.815354		2006-05-10	499.21	0.572538
2006-05-17	220.43	-3.22292		2006-05-04	2358.48	1.38372		2006-05-04	1652.07	3.0408		2006-05-04	783.46	1.45671		2006-05-11	493.3	-1.19093
2006-05-18	219.09	-0.609758		2006-05-05	2385.68	1.14669		2006-05-05	1695.59	2.60017		2006-05-05	794.57	1.40811		2006-05-12	478.58	-3.02941
2006-05-19	217.9	-0.544636		2006-05-08	2423.92	1.59019		2006-05-08	1731.72	2.10844		2006-05-08	811.33	2.08738		2006-05-15	469.34	-1.94959
2006-05-22	208.01	-4.64501		2006-05-09	2425.93	0.0828892		2006-05-09	1724.2	-0.435196		2006-05-09	810.76	-0.0702797		2006-05-16	470.24	0.191575
2006-05-23	213.19	2.45976		2006-05-10	2422.93	-0.12374		2006-05-10	1741.09	0.974818		2006-05-10	821	1.2551		2006-05-17	458.01	-2.63522
2006-05-24	211.06	-1.00413		2006-05-11	2362.62	-2.52064		2006-05-11	1702	-2.27073		2006-05-11	792.07	-3.58733		2006-05-18	451.58	-1.41385
2006-05-25	219.77	4.04391		2006-05-12	2287.83	-3.21674		2006-05-12	1654.94	-2.80393		2006-05-12	744.99	-6.1279		2006-05-19	454.22	0.582912
2006-05-26	222.36	1.17161		2006-05-15	2195.31	-4.12805		2006-05-15	1574.04	-5.01192		2006-05-15	705.79	-5.40531		2006-05-22	451.78	-0.538633
2006-05-30	217.3	-2.30188		2006-05-16	2189.1	-0.283277		2006-05-16	1548.34	-1.64622		2006-05-16	706.62	0.11753		2006-05-23	452.11	0.0730177
2006-05-31	220.15	1.30302		2006-05-17	2124.82	-2.98034		2006-05-17	1468.28	-5.30917		2006-05-17	683.31	-3.35444		2006-05-24	447.1	-1.11432
2006-06-01	224.8	2.0902		2006-05-18	2055.29	-3.32701		2006-05-18	1403.95	-4.4802		2006-05-18	648.8	-5.18241		2006-05-25	461.42	3.15264
2006-06-02	226.68	0.832821		2006-05-19	2045.01	-0.501428		2006-05-19	1385.43	-1.32791		2006-05-19	645.52	-0.506831		2006-05-26	463.56	0.462714
2006-06-05	220.41	-2.80499		2006-05-22	1934.38	-5.56158		2006-05-22	1265.38	-9.06381		2006-05-22	584.81	-9.87692		2006-05-29	463.56	0
2006-06-06	216.44	-1.81761		2006-05-23	1997.8	3.22597		2006-05-23	1379.17	8.61094		2006-05-23	617.04	5.36468		2006-05-30	455.36	-1.78475
2006-06-07	213.36	-1.43325		2006-05-24	1948.29	-2.50945		2006-05-24	1322.99	-4.15875		2006-05-24	611.43	-0.913338		2006-05-31	465.42	2.18519
2006-06-08	207.69	-2.69343		2006-05-25	1994.67	2.35266		2006-05-25	1336.21	0.994292		2006-05-25	627.27	2.55766		2006-06-01	467.76	0.501512
2006-06-09	206.71	-0.472974		2006-05-26	2022.7	1.39546		2006-05-26	1372.36	2.66946		2006-05-26	635.56	1.31294		2006-06-02	474.11	1.3484
2006-06-12	196.29	-5.17237		2006-05-29	2047.61	1.224		2006-05-29	1411.31	2.79865		2006-05-29	647.28	1.82725		2006-06-05	459.56	-3.11699
2006-06-13	189.1	-3.73172		2006-05-30	1985.63	-3.0737		2006-05-30	1367.07	-3.18486		2006-05-30	624.93	-3.51393		2006-06-06	459.66	0.0217576
2006-06-14	190.56	0.769113		2006-05-31	2003.6	0.900932		2006-05-31	1383.39	1.18672		2006-05-31	638.4	2.13254		2006-06-07	443.77	-3.51807
2006-06-15	202.26	5.95869		2006-06-01	2026.07	1.11524		2006-06-01	1376.42	-0.505108		2006-06-01	642.52	0.64329		2006-06-08	447.38	0.810194
2006-06-16	199.01	-1.61989		2006-06-02	2040.77	0.722923		2006-06-02	1378.52	0.152453		2006-06-02	648.58	0.938741		2006-06-09	443.1	-0.961287
2006-06-19	193.68	-2.71478		2006-06-05	2018.5	-1.09725		2006-06-05	1380.44	0.139183		2006-06-05	649.7	0.172536		2006-06-12	433.86	-2.10736
2006-06-20	194.03	0.180547		2006-06-06	1962.23	-2.82731		2006-06-06	1308.04	-5.38725		2006-06-06	635.91	-2.14537		2006-06-13	421.72	-2.83803
2006-06-21	201.1	3.57895		2006-06-07	1945.86	-0.837754		2006-06-07	1313.53	0.418834		2006-06-07	625.35	-1.67456		2006-06-14	431.9	2.38525
2006-06-22	199.64	-0.728655		2006-06-08	1866.12	-4.18426		2006-06-08	1237.53	-5.96007		2006-06-08	595.81	-4.83897		2006-06-15	448.05	3.67108
2006-06-23	200.29	0.325057		2006-06-09	1881.7	0.831421		2006-06-09	1260.97	1.87638		2006-06-09	594.68	-0.189838		2006-06-16	445.68	-0.530363
2006-06-26	200.68	0.194528		2006-06-12	1828.28	-2.88		2006-06-12	1240.58	-1.63023		2006-06-12	564.83	-5.14986		2006-06-19	431.12	-3.32147
2006-06-27	196.08	-2.31889		2006-06-13	1739.57	-4.97377		2006-06-13	1182.86	-4.76438		2006-06-13	525.32	-7.25172		2006-06-20	427.93	-0.742684
2006-06-28	194.24	-0.942823		2006-06-14	1758.76	1.09711		2006-06-14	1187.86	0.421813		2006-06-14	531.7	1.20718		2006-06-21	436.81	2.05387
2006-06-29	197.02	1.42107		2006-06-15	1866.33	5.93649		2006-06-15	1261.73	6.03304		2006-06-15	594.69	11.1961		2006-06-22	438.67	0.42491
2006-06-30	201.25	2.12427		2006-06-16	1858.35	-0.428494		2006-06-16	1265.96	0.334693		2006-06-16	576.44	-3.1169		2006-06-23	447.03	1.88783
2006-07-03	204.05	1.38171		2006-06-19	1843	-0.829432		2006-06-19	1293.57	2.15751		2006-06-19	576.03	-0.0711515		2006-06-26	452.04	1.1145
2006-07-05	201.8	-1.1088		2006-06-20	1847.5	0.24387		2006-06-20	1299.69	0.471994		2006-06-20	575.15	-0.152887		2006-06-27	453.86	0.401811
2006-07-06	202.2	0.19802		2006-06-21	1877.9	1.63208		2006-06-21	1301.91	0.170664		2006-06-21	591.2	2.75235		2006-06-28	462.51	1.88794
2006-07-07	195.92	-3.15509		2006-06-22	1877.32	-0.0308903		2006-06-22	1323.03	1.60921		2006-06-22	591.89	0.116644		2006-06-29	475.54	2.77828
2006-07-10	193.43	-1.27907		2006-06-23	1876.76	-0.0298342		2006-06-23	1333.81	0.811495		2006-06-23	594.8	0.490441		2006-06-30	475.91	0.077776
2006-07-11	194.9	0.757092		2006-06-26	1888.13	0.604004		2006-06-26	1329.22	-0.34472		2006-06-26	591.94	-0.481994		2006-07-03	481.59	1.18644
2006-07-12	190.85	-2.09988		2006-06-27	1868.01	-1.07132		2006-06-27	1318.86	-0.782458		2006-06-27	581.7	-1.74504		2006-07-04	481.59	0
2006-07-13	184.13	-3.58457		2006-06-28	1862.49	-0.295939		2006-06-28	1316.74	-0.160874		2006-06-28	575.48	-1.07504		2006-07-05	483.05	0.302704
2006-07-14	182.97	-0.631982		2006-06-29	1921.18	3.10253		2006-06-29	1350.74	2.54936		2006-06-29	601.66	4.4488		2006-07-06	482.87	-0.0372702
2006-07-17	180.98	-1.09357		2006-06-30	1973.16	2.66967		2006-06-30	1386.12	2.58559		2006-06-30	622.93	3.47417		2006-07-07	476.39	-1.35106
2006-07-18	180.15	-0.459669		2006-07-03	2011.59	1.92891		2006-07-03	1426.04	2.83929		2006-07-03	640.34	2.75651		2006-07-10	477.72	0.278794
2006-07-19	187.94	4.23329		2006-07-04	2016.75	0.256185		2006-07-04	1442.86	1.17259		2006-07-04	644.35	0.624277		2006-07-11	486.13	1.74513
2006-07-20	183.49	-2.39626		2006-07-05	1972.79	-2.20385		2006-07-05	1433.86	-0.625715		2006-07-05	614.23	-4.78726		2006-07-12	485.03	-0.226533
2006-07-21	178.85	-2.56127		2006-07-06	1983.19	0.525787		2006-07-06	1427.44	-0.448748		2006-07-06	617.02	0.453199		2006-07-13	481.01	-0.832268
2006-07-24	183.83	2.7464		2006-07-07	1961.38	-1.10584		2006-07-07	1403.85	-1.66642		2006-07-07	592.73	-4.01625		2006-07-14	486.51	1.13694
2006-07-25	186.91	1.66158		2006-07-10	1941.37	-1.02544		2006-07-10	1399.03	-0.343932		2006-07-10	576.11	-2.84404		2006-07-17	472.73	-2.87331
2006-07-26	186.05	-0.461176		2006-07-11	1929.81	-0.597236		2006-07-11	1371.34	-1.99908		2006-07-11	574.42	-0.293778		2006-07-18	473.69	0.20287
2006-07-27	183.49	-1.38553		2006-07-12	1904.96	-1.29605		2006-07-12	1380.59	0.672258		2006-07-12	565.93	-1.48904		2006-07-19	477.91	0.886933
2006-07-28	185.59	1.13798		2006-07-13	1859.94	-2.39168		2006-07-13	1339.63	-3.01175		2006-07-13	545.68	-3.64377		2006-07-20	468.23	-2.04628
2006-07-31	186.38	0.424766		2006-07-14	1830.26	-1.60862		2006-07-14	1303.54	-2.73098		2006-07-14	533.72	-2.21614		2006-07-21	461.25	-1.50194
2006-08-01	183.79	-1.39938		2006-07-17	1797.88	-1.78498		2006-07-17	1282.16	-1.65375		2006-07-17	514.98	-3.57433		2006-07-24	474.99	2.93536
2006-08-02	187.67	2.08913		2006-07-18	1797.03	-0.0472891		2006-07-18	1278.75	-0.266312		2006-07-18	508.59	-1.24859		2006-07-25	483.48	1.77162
2006-08-03	189.12	0.769663		2006-07-19	1855.27	3.18949		2006-07-19	1315.23	2.81285		2006-07-19	546.23	7.13979		2006-07-26	491.95	1.73671
2006-08-04	186.05	-1.63663		2006-07-20	1847.73	-0.407238		2006-07-20	1322.25	0.532328		2006-07-20	545.1	-0.207087		2006-07-27	489.53	-0.493134
2006-08-07	185.33	-0.387743		2006-07-21	1799.42	-2.64935		2006-07-21	1296.92	-1.93426		2006-07-21	527.35	-3.31048		2006-07-28	489.65	0.0245103
2006-08-08	181.8	-1.92308		2006-07-24	1842.11	2.34473		2006-07-24	1323.66	2.04084		2006-07-24	549.5	4.11443		2006-07-31	497.08	1.50601
2006-08-09	180.25	-0.856241		2006-07-25	1873.73	1.70194		2006-07-25	1329.15	0.413901		2006-07-25	566.43	3.03447		2006-08-01	498.96	0.377495
2006-08-10	180.08	-0.094358		2006-07-26	1870.59	-0.167721		2006-07-26	1332.03	0.216445		2006-07-26	553.99	-2.22069		2006-08-02	499.85	0.178212
2006-08-11	177.8	-1.27419		2006-07-27	1878.82	0.439003		2006-07-27	1339.57	0.564457		2006-07-27	548.67	-0.964947		2006-08-03	496.34	-0.704688
2006-08-14	176.17	-0.920989		2006-07-28	1898.45	1.03938		2006-07-28	1342.11	0.189434		2006-07-28	552.17	0.63588		2006-08-04	492.76	-0.723894
2006-08-15	181.39	2.92		2006-07-31	1910.7	0.64319		2006-07-31	1344.87	0.205435		2006-07-31	556.2	0.727197		2006-08-07	496.65	0.786331
2006-08-16	186.44	2.74601		2006-08-01	1908.66	-0.106824		2006-08-01	1373.54	2.1094		2006-08-01	565.57	1.67061		2006-08-08	495.16	-0.300461
2006-08-17	187.47	0.550936		2006-08-02	1947.39	2.00886		2006-08-02	1405.01	2.26531		2006-08-02	584.98	3.37436		2006-08-09	497.53	0.477491
2006-08-18	187.76	0.154572		2006-08-03	1943.12	-0.219509		2006-08-03	1404.47	-0.0384413		2006-08-03	584.59	-0.0666912		2006-08-10	495.16	-0.477491
2006-08-21	185.63	-1.14091		2006-08-04	1956.92	0.707688		2006-08-04	1433.39	2.03823		2006-08-04	592.55	1.35245		2006-08-11	494.47	-0.139446
2006-08-22	187.23	0.858236		2006-08-07	1939.03	-0.918396		2006-08-07	1423.3	-0.706415		2006-08-07	587.09	-0.925713		2006-08-14	486.41	-1.64346
2006-08-23	184.96	-1.21982		2006-08-08	1926.69	-0.638434		2006-08-08	1428.3	0.350681		2006-08-08	583.01	-0.697379		2006-08-15	487.66	0.256655
2006-08-24	185.4	0.237607		2006-08-09	1912.68	-0.72981		2006-08-09	1417.61	-0.751257		2006-08-09	566.45	-2.88155		2006-08-16	484.35	-0.681066
2006-08-25	186.49	0.586197		2006-08-10	1901.9	-0.565201		2006-08-10	1381.11	-2.60848		2006-08-10	556.08	-1.84766		2006-08-17	481.95	-0.496741
2006-08-28	187.42	0.497447		2006-08-11	1893.53	-0.441057		2006-08-11	1396.11	1.08023		2006-08-11	554.02	-0.371138		2006-08-18	489.16	1.48493
2006-08-29	188.96	0.818326		2006-08-14	1900.35	0.359527		2006-08-14	1408.57	0.888521		2006-08-14	557.39	0.606439		2006-08-21	492.72	0.725143
2006-08-30	192.17	1.6845		2006-08-15	1940.19	2.07478		2006-08-15	1411	0.172367		2006-08-15	573.51	2.85102		2006-08-22	495.39	0.540427
2006-08-31	192.8	0.327299		2006-08-16	1973.97	1.72608		2006-08-16	1419.97	0.633707		2006-08-16	593.7	3.45988		2006-08-23	488.05	-1.49275
2006-09-01	192.55	-0.129752		2006-08-17	1984.11	0.512371		2006-08-17	1430.64	0.748615		2006-08-17	599.93	1.04388		2006-08-24	493.66	1.14292
2006-09-05	193.37	0.424959		2006-08-18	1985.75	0.0826226		2006-08-18	1435.65	0.349581		2006-08-18	604.28	0.722468		2006-08-25	495.97	0.466842
2006-09-06	186.59	-3.56918		2006-08-21	1982.54	-0.161783		2006-08-21	1433.78	-0.130339		2006-08-21	600.9	-0.560914		2006-08-28	489.3	-1.35396
2006-09-07	185.6	-0.531988		2006-08-22	1978.11	-0.223701		2006-08-22	1437.83	0.282072		2006-08-22	599.73	-0.194898		2006-08-29	487.26	-0.417794
2006-09-08	185.03	-0.307585		2006-08-23	1946.45	-1.61346		2006-08-23	1423.31	-1.01499		2006-08-23	591.99	-1.29898		2006-08-30	479.41	-1.62417
2006-09-11	181.07	-2.16343		2006-08-24	1935.9	-0.543487		2006-08-24	1400.55	-1.61201		2006-08-24	586	-1.017		2006-08-31	476.55	-0.598353
2006-09-12	183.89	1.54541		2006-08-25	1937.48	0.0815825		2006-08-25	1407.67	0.507084		2006-08-25	582.35	-0.624815		2006-09-01	482.26	1.19107
2006-09-13	186.82	1.58078		2006-08-28	1945.6	0.418225		2006-08-28	1404.81	-0.203379		2006-08-28	582.07	-0.0480926		2006-09-04	482.26	0
2006-09-14	185.66	-0.622854		2006-08-29	1949.22	0.185888		2006-08-29	1391.61	-0.944071		2006-08-29	574.89	-1.2412		2006-09-05	487.48	1.07659
2006-09-15	184.44	-0.659284		2006-08-30	1979.59	1.54605		2006-08-30	1407.17	1.11192		2006-08-30	597.36	3.83412		2006-09-06	472.95	-3.02596
2006-09-18	184.39	-0.0271128		2006-08-31	1989.89	0.518961		2006-08-31	1406.54	-0.0447807		2006-08-31	598.58	0.204024		2006-09-07	473.33	0.0803145
2006-09-19	181.25	-1.71758		2006-09-01	1999.53	0.483279		2006-09-01	1421.52	1.05939		2006-09-01	598.15	-0.0718625		2006-09-08	463.65	-2.06629
2006-09-20	180.37	-0.4867		2006-09-04	2015.4	0.790553		2006-09-04	1435.4	0.971683		2006-09-04	601.86	0.61833		2006-09-11	448.75	-3.2664
2006-09-21	176.67	-2.07267		2006-09-05	2010.69	-0.233974		2006-09-05	1423.49	-0.833195		2006-09-05	598.04	-0.636722		2006-09-12	445.9	-0.637123
2006-09-22	174.26	-1.37351		2006-09-06	1970.38	-2.02515		2006-09-06	1410.14	-0.942261		2006-09-06	578.69	-3.28907		2006-09-13	453.61	1.71431
2006-09-25	174.48	0.126169		2006-09-07	1932.38	-1.9474		2006-09-07	1371.42	-2.78423		2006-09-07	562.79	-2.78604		2006-09-14	445.21	-1.86917
2006-09-26	175.14	0.377553		2006-09-08	1932.9	0.0269062		2006-09-08	1385.75	1.03948		2006-09-08	562.83	0.00710719		2006-09-15	445.27	0.0134759
2006-09-27	176.59	0.824501		2006-09-11	1909.91	-1.19653		2006-09-11	1355.77	-2.1872		2006-09-11	550.86	-2.14969		2006-09-18	456.59	2.5105
2006-09-28	178.27	0.946859		2006-09-12	1918.71	0.459696		2006-09-12	1363.74	0.586137		2006-09-12	557.03	1.11384		2006-09-19	449.02	-1.67184
2006-09-29	176.32	-1.09987		2006-09-13	1948.08	1.51912		2006-09-13	1374.8	0.807734		2006-09-13	568.2	1.98544		2006-09-20	438.19	-2.44148
2006-10-02	175.19	-0.642943		2006-09-14	1953.53	0.279372		2006-09-14	1381.99	0.521622		2006-09-14	569.07	0.152998		2006-09-21	444.43	1.414
2006-10-03	172.37	-1.62278		2006-09-15	1939.19	-0.736763		2006-09-15	1360.41	-1.57384		2006-09-15	560.81	-1.46213		2006-09-22	441.92	-0.566369
2006-10-04	176.7	2.48101		2006-09-18	1961.5	1.14391		2006-09-18	1364.12	0.272341		2006-09-18	559.99	-0.146324		2006-09-25	442.38	0.104037
2006-10-05	179.64	1.65015		2006-09-19	1943.55	-0.919329		2006-09-19	1357.42	-0.492369		2006-09-19	545.01	-2.71148		2006-09-26	451.92	2.13359
2006-10-06	177.53	-1.18152		2006-09-20	1929.4	-0.730712		2006-09-20	1360.93	0.258245		2006-09-20	534.65	-1.91918		2006-09-27	458.95	1.54361
2006-10-09	179.9	1.32615		2006-09-21	1902.23	-1.41822		2006-09-21	1317.08	-3.27511		2006-09-21	514.1	-3.91945		2006-09-28	459.18	0.0501018
2006-10-10	182.53	1.45134		2006-09-22	1877.44	-1.31177		2006-09-22	1288.25	-2.21325		2006-09-22	496.83	-3.41699		2006-09-29	460.98	0.391237
2006-10-11	182.54	0.0054784		2006-09-25	1880.95	0.186782		2006-09-25	1283.5	-0.369399		2006-09-25	506.81	1.98883		2006-10-02	455.27	-1.2464
2006-10-12	185.95	1.85085		2006-09-26	1914.46	1.76586		2006-09-26	1334.01	3.85987		2006-09-26	518.15	2.21286		2006-10-03	440.02	-3.40705
2006-10-13	188.47	1.3461		2006-09-27	1951.86	1.93472		2006-09-27	1348.2	1.05809		2006-09-27	528.39	1.95699		2006-10-04	446.78	1.52461
2006-10-16	192.41	2.06897		2006-09-28	1976.26	1.24234		2006-09-28	1358.76	0.780215		2006-09-28	539.76	2.12899		2006-10-05	453.56	1.50613
2006-10-17	189.48	-1.5345		2006-09-29	1963.43	-0.651323		2006-09-29	1382.76	1.7509		2006-09-29	538.87	-0.165024		2006-10-06	453.98	0.0925579
2006-10-18	187.08	-1.27471		2006-10-02	1968.56	0.260937		2006-10-02	1365.66	-1.24437		2006-10-02	533.6	-0.982786		2006-10-09	448.44	-1.22783
2006-10-19	187.22	0.0748063		2006-10-03	1939.83	-1.4702		2006-10-03	1338.14	-2.03572		2006-10-03	519.37	-2.703		2006-10-10	455.41	1.54232
2006-10-20	185.29	-1.03622		2006-10-04	1948.29	0.435172		2006-10-04	1322.53	-1.1734		2006-10-04	516.62	-0.530894		2006-10-11	449.31	-1.3485
2006-10-23	185.55	0.140222		2006-10-05	1971	1.1589		2006-10-05	1331.27	0.658681		2006-10-05	518.44	0.351671		2006-10-12	457.92	1.89814
2006-10-24	184.52	-0.556653		2006-10-06	1944.75	-1.34076		2006-10-06	1304.31	-2.04592		2006-10-06	495.66	-4.49341		2006-10-13	464.39	1.40302
2006-10-25	186.95	1.30833		2006-10-09	1972.62	1.42292		2006-10-09	1321.65	1.32068		2006-10-09	509.33	2.72059		2006-10-16	475	2.25901
2006-10-26	188.91	1.04295		2006-10-10	1973.7	0.0547345		2006-10-10	1335.86	1.06943		2006-10-10	513.25	0.766692		2006-10-17	471.51	-0.737449
2006-10-27	185.84	-1.63846		2006-10-11	1964.91	-0.446351		2006-10-11	1333.62	-0.167823		2006-10-11	516.36	0.604114		2006-10-18	468.39	-0.663903
2006-10-30	187.53	0.905274		2006-10-12	1978.42	0.68521		2006-10-12	1342.83	0.688228		2006-10-12	528.43	2.31061		2006-10-19	477.53	1.93257
2006-10-31	187.15	-0.20284		2006-10-13	1984.79	0.321457		2006-10-13	1341.61	-0.0908942		2006-10-13	533.92	1.03357		2006-10-20	472.72	-1.01237
2006-11-01	182.58	-2.4722		2006-10-16	2011.51	1.33726		2006-10-16	1359.14	1.29818		2006-10-16	553.92	3.67743		2006-10-23	473.26	0.114167
2006-11-02	180.25	-1.28437		2006-10-17	1990.03	-1.0736		2006-10-17	1352.78	-0.469041		2006-10-17	544.34	-1.74462		2006-10-24	480.99	1.62016
2006-11-03	179.08	-0.651214		2006-10-18	1983.85	-0.311031		2006-10-18	1369.16	1.20357		2006-10-18	549.08	0.86701		2006-10-25	489.38	1.72928
2006-11-06	181.48	1.33128		2006-10-19	1996.26	0.623603		2006-10-19	1376.3	0.520133		2006-10-19	547.41	-0.304609		2006-10-26	489.09	-0.0592762
2006-11-07	182.6	0.615251		2006-10-20	2002.19	0.296615		2006-10-20	1409.31	2.37015		2006-10-20	548.86	0.264534		2006-10-27	484.48	-0.947037
2006-11-08	185.74	1.70499		2006-10-23	2006.03	0.191606		2006-10-23	1413.25	0.279179		2006-10-23	545.21	-0.667236		2006-10-30	477.6	-1.43026
2006-11-09	184.82	-0.496547		2006-10-24	2005.11	-0.0458722		2006-10-24	1417.55	0.303801		2006-10-24	543.59	-0.297576		2006-10-31	482.27	0.973056
2006-11-10	184.03	-0.428359		2006-10-25	2021.58	0.818046		2006-10-25	1416.35	-0.0846889		2006-10-25	543.63	0.00735822		2006-11-01	478.15	-0.857963
2006-11-13	185.66	0.881826		2006-10-26	2037.26	0.772638		2006-10-26	1406.06	-0.729167		2006-10-26	554.3	1.94372		2006-11-02	478.71	0.11705
2006-11-14	189.07	1.82003		2006-10-27	2025.19	-0.594224		2006-10-27	1400.43	-0.401213		2006-10-27	546.67	-1.38607		2006-11-03	488.14	1.95073
2006-11-15	192.17	1.62631		2006-10-30	2016.93	-0.408697		2006-10-30	1382.87	-1.26183		2006-10-30	546.2	-0.0860121		2006-11-06	493.24	1.03936
2006-11-16	190.33	-0.962099		2006-10-31	2029.46	0.619319		2006-10-31	1392.12	0.666672		2006-10-31	541.17	-0.925175		2006-11-07	489.33	-0.795876
2006-11-17	188.39	-1.02451		2006-11-01	2013.43	-0.793001		2006-11-01	1398.92	0.487275		2006-11-01	536.01	-0.958064		2006-11-08	498.14	1.78441
2006-11-20	187.86	-0.281728		2006-11-02	1991.77	-1.0816		2006-11-02	1385.71	-0.948787		2006-11-02	529.24	-1.27108		2006-11-09	501.94	0.759943
2006-11-21	188.4	0.287036		2006-11-03	1991.7	-0.00351452		2006-11-03	1384.43	-0.0924141		2006-11-03	526.03	-0.608377		2006-11-10	497.24	-0.940778
2006-11-22	189.14	0.392012		2006-11-06	2021.34	1.47721		2006-11-06	1413.87	2.10421		2006-11-06	540.4	2.69514		2006-11-13	497.26	0.00402212
2006-11-24	188.62	-0.275307		2006-11-07	2049.92	1.40401		2006-11-07	1431.11	1.21197		2006-11-07	548.72	1.52787		2006-11-14	499.02	0.353315
2006-11-27	184.48	-2.21934		2006-11-08	2050.58	0.0321912		2006-11-08	1416.38	-1.0346		2006-11-08	547.73	-0.180583		2006-11-15	503.59	0.911627
2006-11-28	185.2	0.389527		2006-11-09	2039.94	-0.520228		2006-11-09	1419.48	0.218629		2006-11-09	542.49	-0.961281		2006-11-16	489.38	-2.86232
2006-11-29	189.89	2.50086		2006-11-10	2033.11	-0.335376		2006-11-10	1419.69	0.0147931		2006-11-10	549.3	1.24751		2006-11-17	493.85	0.909254
2006-11-30	190.06	0.0894855		2006-11-13	2048.12	0.735566		2006-11-13	1450.95	2.178		2006-11-13	574.07	4.41066		2006-11-20	492.17	-0.340764
2006-12-01	187.91	-1.13767		2006-11-14	2075.71	1.3381		2006-11-14	1452.32	0.0943763		2006-11-14	585.59	1.98685		2006-11-21	501.09	1.79615
2006-12-04	190.11	1.16397		2006-11-15	2080.53	0.231941		2006-11-15	1463.1	0.739519		2006-11-15	582.3	-0.563411		2006-11-22	498.4	-0.538276
2006-12-05	191.72	0.843312		2006-11-16	2078.21	-0.111572		2006-11-16	1469.4	0.429668		2006-11-16	571.6	-1.85463		2006-11-24	496.58	-0.365837
2006-12-06	191.56	-0.0834899		2006-11-17	2053.04	-1.21853		2006-11-17	1438.95	-2.09405		2006-11-17	564.65	-1.22334		2006-11-27	494.45	-0.429856
2006-12-07	188.81	-1.44599		2006-11-20	2054.06	0.0496701		2006-11-20	1453.51	1.00676		2006-11-20	562.38	-0.402829		2006-11-28	503.8	1.87333
2006-12-08	188.5	-0.164321		2006-11-21	2069.76	0.761434		2006-11-21	1447.88	-0.38809		2006-11-21	569.27	1.21771		2006-11-29	518.72	2.91849
2006-12-11	188.34	-0.0849167		2006-11-22	2125.03	2.63533		2006-11-22	1525.09	5.1953		2006-11-22	586.6	2.99883		2006-11-30	522.59	0.743298
2006-12-12	185.79	-1.36318		2006-11-23	2133.33	0.389822		2006-11-23	1542.03	1.10463		2006-11-23	582.88	-0.636182		2006-12-01	525.42	0.540072
2006-12-13	185.77	-0.0107654		2006-11-24	2132.87	-0.0215649		2006-11-24	1529.96	-0.785814		2006-11-24	580.12	-0.474635		2006-12-04	525.26	-0.0304565
2006-12-14	187.81	1.09215		2006-11-27	2094.22	-1.82873		2006-11-27	1505.58	-1.60634		2006-11-27	565.23	-2.60023		2006-12-05	527	0.330717
2006-12-15	187.2	-0.325325		2006-11-28	2096.81	0.123597		2006-11-28	1496.21	-0.624296		2006-11-28	562.42	-0.498383		2006-12-06	523.62	-0.643432
2006-12-18	184.14	-1.64812		2006-11-29	2158.86	2.91632		2006-11-29	1529.93	2.22867		2006-11-29	584.08	3.77891		2006-12-07	520.77	-0.545774
2006-12-19	182.61	-0.834361		2006-11-30	2166	0.330184		2006-11-30	1523.32	-0.432982		2006-11-30	593.95	1.67572		2006-12-08	520.19	-0.111436
2006-12-20	184.45	1.00257		2006-12-01	2152.79	-0.611747		2006-12-01	1530.39	0.463044		2006-12-01	586.96	-1.18385		2006-12-11	519.65	-0.103862
2006-12-21	182.7	-0.953296		2006-12-04	2169.91	0.792102		2006-12-04	1531.67	0.0836039		2006-12-04	588.23	0.216135		2006-12-12	520.63	0.188411
2006-12-22	181.7	-0.548849		2006-12-05	2188.64	0.859465		2006-12-05	1545.1	0.872999		2006-12-05	589.49	0.213973		2006-12-13	526.14	1.05277
2006-12-26	181.79	0.0495199		2006-12-06	2188.54	-0.00456915		2006-12-06	1542.21	-0.187218		2006-12-06	587.58	-0.324535		2006-12-14	535.49	1.76149
2006-12-27	183.21	0.778086		2006-12-07	2181.17	-0.337322		2006-12-07	1547.27	0.327564		2006-12-07	585.37	-0.376828		2006-12-15	529.43	-1.13813
2006-12-28	183.41	0.109105		2006-12-08	2178.74	-0.11147		2006-12-08	1539.43	-0.507987		2006-12-08	585.17	-0.0341723		2006-12-18	514.31	-2.89748
2006-12-29	182.06	-0.738778		2006-12-11	2179.36	0.0284528		2006-12-11	1551.2	0.761661		2006-12-11	588.49	0.565753		2006-12-19	522.39	1.55882
2007-01-03	180.72	-0.738743		2006-12-12	2155.74	-1.08972		2006-12-12	1548.03	-0.204567		2006-12-12	575.09	-2.30334		2006-12-20	515.83	-1.26372
2007-01-04	181.55	0.458223		2006-12-13	2163.16	0.343606		2006-12-13	1552.12	0.263858		2006-12-13	577.07	0.343703		2006-12-21	512.77	-0.594985
2007-01-05	178.34	-1.78393		2006-12-14	2191.29	1.29203		2006-12-14	1580.72	1.82587		2006-12-14	593.27	2.7686		2006-12-22	508.82	-0.773308
2007-01-08	179.19	0.475485		2006-12-15	2211.46	0.916252		2006-12-15	1609.68	1.8155		2006-12-15	609.26	2.65955		2006-12-26	508.93	0.0216163
2007-01-09	178.17	-0.570854		2006-12-18	2192.06	-0.881119		2006-12-18	1602.4	-0.45329		2006-12-18	601.21	-1.33008		2006-12-27	514.78	1.14291
2007-01-10	177.61	-0.314802		2006-12-19	2182.15	-0.453111		2006-12-19	1573.82	-1.79967		2006-12-19	592.65	-1.43403		2006-12-28	515.57	0.153346
2007-01-11	179.42	1.01393		2006-12-20	2208.69	1.2089		2006-12-20	1606.75	2.07077		2006-12-20	602.23	1.60354		2006-12-29	510.72	-0.945159
2007-01-12	180.89	0.815969		2006-12-21	2188.79	-0.90507		2006-12-21	1596.64	-0.631208		2006-12-21	592.85	-1.5698		2007-01-02	510.72	0
2007-01-16	180.69	-0.110626		2006-12-22	2173.24	-0.712974		2006-12-22	1578.9	-1.1173		2006-12-22	587.29	-0.942268		2007-01-03	491.48	-3.84002
2007-01-17	180.01	-0.377045		2006-12-25	2171.79	-0.0667429		2006-12-27	1591.44	0.791086		2006-12-25	587.29	0		2007-01-04	481.82	-1.98506
2007-01-18	175.63	-2.46329		2006-12-26	2174.5	0.124704		2006-12-28	1597.49	0.379438		2006-12-26	584.71	-0.440274		2007-01-05	485.39	0.738209
2007-01-19	176.13	0.284285		2006-12-27	2193.85	0.885924		2006-12-29	1597.62	0.00813744		2006-12-27	589.61	0.83453		2007-01-08	485.73	0.0700222
2007-01-22	176.85	0.407956		2006-12-28	2188.06	-0.264268		2007-01-02	1644.64	2.90065		2006-12-28	590.28	0.11357		2007-01-09	480.64	-1.05344
2007-01-23	179.74	1.62094		2006-12-29	2183.41	-0.212743		2007-01-03	1645.81	0.0711149		2006-12-29	589.25	-0.174646		2007-01-10	473.06	-1.58963
2007-01-24	180.12	0.211193		2007-01-01	2183.41	0		2007-01-04	1611.26	-2.12162		2007-01-01	589.25	0		2007-01-11	469.41	-0.774564
2007-01-25	176.62	-1.96228		2007-01-02	2215.07	1.43961		2007-01-05	1584.55	-1.6716		2007-01-02	599.33	1.69618		2007-01-12	481.92	2.63015
2007-01-26	180.34	2.08434		2007-01-03	2220.61	0.249793		2007-01-08	1598.54	0.879026		2007-01-03	601.18	0.308203		2007-01-16	476.59	-1.11215
2007-01-29	183.07	1.50246		2007-01-04	2194.42	-1.18642		2007-01-09	1620.25	1.34897		2007-01-04	593.22	-1.33291		2007-01-17	482.2	1.17024
2007-01-30	184.58	0.821438		2007-01-05	2147.3	-2.17065		2007-01-10	1590.14	-1.87584		2007-01-05	583.14	-1.7138		2007-01-18	478.34	-0.803719
2007-01-31	184.2	-0.206085		2007-01-08	2173.03	1.19113		2007-01-11	1622.97	2.04357		2007-01-08	588.47	0.909865		2007-01-19	490.6	2.53074
2007-02-01	186.05	0.999333		2007-01-09	2179.9	0.31565		2007-01-12	1636.73	0.844254		2007-01-09	582.27	-1.05917		2007-01-22	488.12	-0.506785
2007-02-02	185.73	-0.172145		2007-01-10	2168.18	-0.53909		2007-01-15	1689.11	3.15014		2007-01-10	582.05	-0.0377903		2007-01-23	500.34	2.47266
2007-02-05	188.93	1.70826		2007-01-11	2205.7	1.71568		2007-01-16	1683.65	-0.323771		2007-01-11	593.93	2.02051		2007-01-24	502.97	0.524266
2007-02-06	190.72	0.942981		2007-01-12	2215.45	0.441062		2007-01-17	1678.55	-0.303373		2007-01-12	595.03	0.185036		2007-01-25	492.69	-2.06504
2007-02-07	191.25	0.277509		2007-01-15	2241.03	1.148		2007-01-18	1682.02	0.206513		2007-01-15	605.34	1.71785		2007-01-26	493.73	0.210864
2007-02-08	191.32	0.0365946		2007-01-16	2241.68	0.0290003		2007-01-19	1676.03	-0.356755		2007-01-16	604.63	-0.117358		2007-01-29	491.6	-0.432343
2007-02-09	188.51	-1.47964		2007-01-17	2243.92	0.0998752		2007-01-22	1725.21	2.89209		2007-01-17	605.01	0.0628286		2007-01-30	502.44	2.18109
2007-02-12	187.44	-0.569226		2007-01-18	2219.84	-1.07892		2007-01-23	1749.38	1.39127		2007-01-18	597.33	-1.27753		2007-01-31	503.85	0.280237
2007-02-13	188.92	0.786485		2007-01-19	2232.01	0.54674		2007-01-24	1793.74	2.50414		2007-01-19	602.5	0.861794		2007-02-01	508.97	1.01105
2007-02-14	192.65	1.95514		2007-01-22	2271.04	1.73354		2007-01-25	1764.68	-1.63335		2007-01-22	611.86	1.54158		2007-02-02	510.62	0.32366
2007-02-15	191.96	-0.358805		2007-01-23	2304.1	1.44523		2007-01-26	1759.14	-0.314432		2007-01-23	622.29	1.69027		2007-02-05	509.82	-0.156795
2007-02-16	192.72	0.395134		2007-01-24	2318.79	0.635535		2007-01-29	1778.37	1.08722		2007-01-24	627.67	0.860833		2007-02-06	508.48	-0.263184
2007-02-20	195.7	1.53445		2007-01-25	2282.02	-1.59845		2007-01-30	1788	0.540046		2007-01-25	617.92	-1.56556		2007-02-07	504.88	-0.710511
2007-02-21	198.03	1.18357		2007-01-26	2308.07	1.13507		2007-01-31	1784.54	-0.1937		2007-01-26	636.4	2.94683		2007-02-08	509.92	0.993307
2007-02-22	200.45	1.21463		2007-01-29	2340.82	1.40896		2007-02-01	1850.34	3.62087		2007-01-29	657.46	3.25566		2007-02-09	508.09	-0.359525
2007-02-23	201.51	0.527417		2007-01-30	2352.76	0.508781		2007-02-02	1871.36	1.1296		2007-01-30	660.17	0.411345		2007-02-12	502	-1.20585
2007-02-26	204.55	1.49734		2007-01-31	2350.83	-0.082065		2007-02-05	1907.23	1.89865		2007-01-31	657.01	-0.479814		2007-02-13	508.53	1.29241
2007-02-27	192.68	-5.97817		2007-02-01	2413.26	2.62101		2007-02-06	1880.55	-1.40876		2007-02-01	677.37	3.05184		2007-02-14	509.27	0.145412
2007-02-28	193.21	0.27469		2007-02-02	2414.8	0.0637937		2007-02-07	1915.49	1.84092		2007-02-02	677.69	0.0472304		2007-02-15	504.32	-0.976734
2007-03-01	191.46	-0.909877		2007-02-05	2477.5	2.56335		2007-02-08	1871.16	-2.34149		2007-02-05	712.12	4.95565		2007-02-16	504.08	-0.0476002
2007-03-02	186.81	-2.45869		2007-02-06	2466.26	-0.454715		2007-02-09	1946.9	3.96798		2007-02-06	701.54	-1.49685		2007-02-20	500.46	-0.720731
2007-03-05	181.53	-2.86711		2007-02-07	2489.1	0.921837		2007-02-12	1942.38	-0.232434		2007-02-07	705.24	0.526025		2007-02-21	504.36	0.776262
2007-03-06	187.31	3.13441		2007-02-08	2455.28	-1.36804		2007-02-13	1951.99	0.493534		2007-02-08	686.44	-2.70193		2007-02-22	509.32	0.97862
2007-03-07	187.7	0.207995		2007-02-09	2471.32	0.651161		2007-02-14	1979	1.37423		2007-02-09	681.42	-0.733997		2007-02-23	510.37	0.205945
2007-03-08	190.09	1.26527		2007-02-12	2451.82	-0.792181		2007-02-15	1940.84	-1.94708		2007-02-12	676.29	-0.755688		2007-02-26	513.43	0.597775
2007-03-09	191.26	0.613611		2007-02-13	2478.76	1.09278		2007-02-16	1938.95	-0.097428		2007-02-13	685.26	1.31764		2007-02-27	493.69	-3.92059
2007-03-12	194.22	1.53578		2007-02-14	2529.07	2.00932		2007-02-19	1985.65	2.37997		2007-02-14	709.24	3.43956		2007-02-28	494.05	0.0728937
2007-03-13	187.26	-3.64935		2007-02-15	2497.12	-1.27136		2007-02-20	1968.07	-0.889295		2007-02-15	687.27	-3.14667		2007-03-01	492.88	-0.237099
2007-03-14	187.24	-0.0106809		2007-02-16	2500.29	0.126866		2007-02-21	1935.12	-1.6884		2007-02-16	686.48	-0.115014		2007-03-02	485.05	-1.60138
2007-03-15	187.89	0.346547		2007-02-19	2524.02	0.944614		2007-02-22	1954.16	0.979109		2007-02-19	694.08	1.10101		2007-03-05	480.99	-0.84055
2007-03-16	187.16	-0.389282		2007-02-20	2528.65	0.183269		2007-02-23	1932.48	-1.11563		2007-02-20	697.01	0.421253		2007-03-06	489.76	1.8069
2007-03-19	188.03	0.463766		2007-02-21	2514.39	-0.565533		2007-02-26	1949.99	0.902009		2007-02-21	694.94	-0.297425		2007-03-07	497.13	1.49361
2007-03-20	190.09	1.08961		2007-02-22	2532.85	0.731492		2007-02-27	1812.72	-7.29958		2007-02-22	704.98	1.43439		2007-03-08	499.09	0.393488
2007-03-21	194.14	2.10819		2007-02-23	2522.71	-0.401143		2007-02-28	1791.85	-1.15799		2007-02-23	712.47	1.05684		2007-03-09	497.87	-0.244744
2007-03-22	196.75	1.33543		2007-02-26	2545.02	0.880479		2007-03-01	1779.27	-0.704544		2007-02-26	727.8	2.12885		2007-03-12	496.39	-0.297709
2007-03-23	198.28	0.774629		2007-02-27	2395.69	-6.04672		2007-03-02	1800.28	1.1739		2007-02-27	671.45	-8.05867		2007-03-13	490.03	-1.28953
2007-03-26	198.92	0.322256		2007-02-28	2385.53	-0.424997		2007-03-05	1744.6	-3.14169		2007-02-28	667.81	-0.543585		2007-03-14	496.81	1.3741
2007-03-27	199.07	0.0753788		2007-03-01	2369.17	-0.688164		2007-03-06	1777.52	1.86938		2007-03-01	664.37	-0.516448		2007-03-15	495.06	-0.352869
2007-03-28	198.07	-0.503602		2007-03-02	2345.74	-0.993877		2007-03-07	1799.88	1.25009		2007-03-02	651.45	-1.96386		2007-03-16	490.68	-0.888678
2007-03-29	198.88	0.408112		2007-03-05	2276.12	-3.01287		2007-03-08	1866.42	3.63022		2007-03-05	634.88	-2.57646		2007-03-19	500.04	1.88959
2007-03-30	197.43	-0.731754		2007-03-06	2341.2	2.81914		2007-03-09	1875.78	0.500242		2007-03-06	660.8	4.00152		2007-03-20	503.16	0.622012
2007-04-02	197.98	0.278192		2007-03-07	2369.37	1.19605		2007-03-12	1898.17	1.18657		2007-03-07	671.18	1.55861		2007-03-21	511.91	1.72406
2007-04-03	199.96	0.995133		2007-03-08	2426.66	2.38917		2007-03-13	1849.71	-2.58614		2007-03-08	689.87	2.74658		2007-03-22	520.5	1.66411
2007-04-04	202.88	1.44973		2007-03-09	2441.06	0.591654		2007-03-14	1779.17	-3.88819		2007-03-09	692.71	0.410827		2007-03-23	523.4	0.55561
2007-04-05	202.49	-0.192417		2007-03-12	2464.44	0.953223		2007-03-15	1826.88	2.64626		2007-03-12	710.05	2.47239		2007-03-26	527.49	0.778392
2007-04-09	202.17	-0.158157		2007-03-13	2398.1	-2.72878		2007-03-16	1846.49	1.06769		2007-03-13	687.99	-3.15611		2007-03-27	527.57	0.015165
2007-04-10	203.2	0.508179		2007-03-14	2360.52	-1.57948		2007-03-19	1847.1	0.0330302		2007-03-14	675.19	-1.87802		2007-03-28	526.26	-0.248617
2007-04-11	201.85	-0.666587		2007-03-15	2401.96	1.74031		2007-03-20	1856.9	0.529159		2007-03-15	685.49	1.51398		2007-03-29	531.28	0.94938
2007-04-12	205.1	1.59728		2007-03-16	2402.05	0.00374687		2007-03-21	1883.32	1.41277		2007-03-16	681.72	-0.551489		2007-03-30	524.83	-1.22148
2007-04-13	206.12	0.496086		2007-03-19	2413.58	0.478858		2007-03-22	1902.27	1.00117		2007-03-19	687.87	0.898085		2007-04-02	530.99	1.16688
2007-04-16	209.62	1.68378		2007-03-20	2448.41	1.43277		2007-03-23	1914.12	0.621008		2007-03-20	692.27	0.637619		2007-04-03	533.07	0.390956
2007-04-17	208.67	-0.454231		2007-03-21	2496.86	1.95951		2007-03-26	1914.97	0.044397		2007-03-21	708.73	2.34986		2007-04-04	535.29	0.415591
2007-04-18	207.4	-0.610476		2007-03-22	2526.24	1.16981		2007-03-27	1906.54	-0.441188		2007-03-22	719.11	1.45397		2007-04-05	536.92	0.304045
2007-04-19	205.4	-0.969		2007-03-23	2535.21	0.354444		2007-03-28	1883.88	-1.19566		2007-03-23	718.46	-0.0904304		2007-04-09	536.13	-0.147244
2007-04-20	206.6	0.582526		2007-03-26	2538.96	0.147807		2007-03-29	1925.31	2.17535		2007-03-26	720.52	0.286314		2007-04-10	543.96	1.4499
2007-04-23	207.53	0.449135		2007-03-27	2538.58	-0.0149679		2007-03-30	1919.13	-0.321504		2007-03-27	722.62	0.291032		2007-04-11	540.39	-0.658461
2007-04-24	208.67	0.547815		2007-03-28	2518.5	-0.794138		2007-04-02	1918.3	-0.0432581		2007-03-28	712.49	-1.41176		2007-04-12	548.3	1.45315
2007-04-25	210.19	0.725783		2007-03-29	2551.34	1.29552		2007-04-03	1940.46	1.14857		2007-03-29	714.06	0.220112		2007-04-13	548.64	0.0619906
2007-04-26	210.61	0.19962		2007-03-30	2529.99	-0.840336		2007-04-04	1963.61	1.18596		2007-03-30	706.2	-1.10685		2007-04-16	552.06	0.621425
2007-04-27	207.76	-1.36245		2007-04-02	2542.02	0.474369		2007-04-05	1966.66	0.155206		2007-04-02	708.54	0.330803		2007-04-17	549.59	-0.448419
2007-04-30	202.01	-2.80664		2007-04-03	2582.26	1.57059		2007-04-10	2026.44	2.99439		2007-04-03	722.34	1.92894		2007-04-18	545.89	-0.675506
2007-05-01	199.81	-1.09503		2007-04-04	2614.8	1.25226		2007-04-11	2012.17	-0.706682		2007-04-04	735.88	1.85711		2007-04-19	540.13	-1.06076
2007-05-02	202.63	1.40147		2007-04-05	2616.84	0.077987		2007-04-12	1982.2	-1.50064		2007-04-05	734.85	-0.140067		2007-04-20	550.61	1.92169
2007-05-03	204.23	0.786515		2007-04-06	2616.63	-0.00802527		2007-04-13	1995.88	0.687772		2007-04-06	734.85	0		2007-04-23	549.69	-0.167227
2007-05-04	206.58	1.14409		2007-04-09	2617.44	0.0309511		2007-04-16	2044.8	2.42149		2007-04-09	730.57	-0.584135		2007-04-24	547.61	-0.379113
2007-05-07	205.68	-0.436618		2007-04-10	2663.1	1.72941		2007-04-17	2069.64	1.20747		2007-04-10	743.54	1.75975		2007-04-25	558.96	2.05146
2007-05-08	204.32	-0.663417		2007-04-11	2644.57	-0.698238		2007-04-18	2075.07	0.262021		2007-04-11	739.8	-0.504268		2007-04-26	559.69	0.130514
2007-05-09	204.54	0.107616		2007-04-12	2637.86	-0.25405		2007-04-19	2081.22	0.295937		2007-04-12	744.43	0.623895		2007-04-27	559.54	-0.0268041
2007-05-10	200.32	-2.08475		2007-04-13	2666.4	1.07613		2007-04-20	2108.64	1.30889		2007-04-13	749.37	0.661403		2007-04-30	552.44	-1.27702
2007-05-11	203.22	1.4373		2007-04-16	2720.72	2.01673		2007-04-23	2110.29	0.0782189		2007-04-16	769.35	2.63131		2007-05-01	554.69	0.406457
2007-05-14	201.58	-0.810281		2007-04-17	2732.94	0.44814		2007-04-24	2066.33	-2.10513		2007-04-17	774.06	0.610339		2007-05-02	559.32	0.831236
2007-05-15	198.85	-1.36356		2007-04-18	2736.19	0.118849		2007-04-25	2088.3	1.05763		2007-04-18	770.07	-0.516797		2007-05-03	564.52	0.925405
2007-05-16	199.13	0.140711		2007-04-19	2730.67	-0.201944		2007-04-26	2111.4	1.10009		2007-04-19	764.23	-0.761263		2007-05-04	564.14	-0.0673365
2007-05-17	197.88	-0.629709		2007-04-20	2759.4	1.04663		2007-04-27	2126.55	0.714971		2007-04-20	763.1	-0.147971		2007-05-07	564.35	0.0372179
2007-05-18	199.35	0.740129		2007-04-23	2762.17	0.100334		2007-04-30	2113.07	-0.635908		2007-04-23	765.64	0.3323		2007-05-08	565.09	0.131038
2007-05-21	203.52	2.07022		2007-04-24	2742.71	-0.707012		2007-05-02	2093.17	-0.94622		2007-04-24	765.83	0.0248128		2007-05-09	565.17	0.014156
2007-05-22	205.65	1.04114		2007-04-25	2783.16	1.46405		2007-05-03	2054.79	-1.8506		2007-04-25	775.69	1.27927		2007-05-10	553.97	-2.0016
2007-05-23	203.8	-0.903657		2007-04-26	2785.23	0.0743482		2007-05-04	2074.58	0.958507		2007-04-26	779.61	0.504084		2007-05-11	566.29	2.19958
2007-05-24	199.96	-1.90218		2007-04-27	2761.05	-0.871941		2007-05-07	2095.25	0.991415		2007-04-27	771.31	-1.07034		2007-05-14	568.36	0.364871
2007-05-25	203.85	1.92671		2007-04-30	2723.06	-1.38548		2007-05-08	2062.08	-1.59577		2007-04-30	761.17	-1.32336		2007-05-15	567.94	-0.0739241
2007-05-29	204.51	0.323244		2007-05-01	2690.9	-1.18805		2007-05-09	2074.07	0.579768		2007-05-01	751.67	-1.25593		2007-05-16	570.67	0.479533
2007-05-30	205.22	0.34657		2007-05-02	2702.99	0.448286		2007-05-10	2074.23	0.007714		2007-05-02	757.32	0.748849		2007-05-17	578.27	1.32298
2007-05-31	205.71	0.238484		2007-05-03	2680.41	-0.83888		2007-05-11	2095.57	1.02356		2007-05-03	749.49	-1.03929		2007-05-18	587.63	1.60566
2007-06-01	208.06	1.13591		2007-05-04	2714.49	1.26343		2007-05-14	2101.8	0.296853		2007-05-04	756.99	0.995707		2007-05-21	592.37	0.803394
2007-06-04	208.35	0.139286		2007-05-07	2721.46	0.256441		2007-05-15	2114.82	0.617558		2007-05-07	749.89	-0.942351		2007-05-22	587.3	-0.859568
2007-06-05	209.46	0.531343		2007-05-08	2675.94	-1.68678		2007-05-16	2120.05	0.246997		2007-05-08	739.34	-1.41686		2007-05-23	588.67	0.232999
2007-06-06	206.35	-1.4959		2007-05-09	2699.53	0.877696		2007-05-17	2116.5	-0.167589		2007-05-09	749.07	1.30745		2007-05-24	578.85	-1.68224
2007-06-07	201.13	-2.56223		2007-05-10	2671.45	-1.04563		2007-05-18	2128.53	0.566782		2007-05-10	735.09	-1.88395		2007-05-25	587.08	1.41177
2007-06-08	203.67	1.25496		2007-05-11	2702.15	1.14264		2007-05-21	2126.73	-0.0846012		2007-05-11	740.54	0.738671		2007-05-29	582.53	-0.778041
2007-06-11	203.37	-0.147406		2007-05-14	2702.64	0.0181321		2007-05-22	2149	1.0417		2007-05-14	739.86	-0.0918671		2007-05-30	594.46	2.02727
2007-06-12	200.8	-1.27176		2007-05-15	2700.69	-0.0721777		2007-05-23	2208.54	2.7329		2007-05-15	727.71	-1.65584		2007-05-31	590.41	-0.683622
2007-06-13	204.87	2.00662		2007-05-16	2724.2	0.866751		2007-05-24	2191.14	-0.790971		2007-05-16	728.73	0.140068		2007-06-01	596.7	1.05973
2007-06-14	208.44	1.72756		2007-05-17	2704.96	-0.708768		2007-05-25	2181.63	-0.434965		2007-05-17	722.92	-0.800473		2007-06-04	604.74	1.33841
2007-06-15	210.15	0.817033		2007-05-18	2697.38	-0.280619		2007-05-29	2208.67	1.23182		2007-05-18	720.88	-0.282588		2007-06-05	602.7	-0.337905
2007-06-18	210.07	-0.0380753		2007-05-21	2708.25	0.402174		2007-05-30	2187.64	-0.956719		2007-05-21	727.16	0.867385		2007-06-06	595.72	-1.16488
2007-06-19	212.08	0.952275		2007-05-22	2733.3	0.9207		2007-05-31	2242.74	2.4875		2007-05-22	741.8	1.99331		2007-06-07	583.68	-2.04179
2007-06-20	210.17	-0.904683		2007-05-23	2762.4	1.05902		2007-06-01	2233.77	-0.400759		2007-05-23	752.01	1.367		2007-06-08	587.74	0.693179
2007-06-21	212.82	1.253		2007-05-24	2718.03	-1.61925		2007-06-04	2244.21	0.466283		2007-05-24	740.06	-1.60184		2007-06-11	591.77	0.683337
2007-06-22	213.5	0.319009		2007-05-25	2738.28	0.742263		2007-06-05	2265.47	0.942868		2007-05-25	744.52	0.600845		2007-06-12	584.96	-1.15746
2007-06-25	211.93	-0.73808		2007-05-28	2745.7	0.270607		2007-06-06	2195.8	-3.12358		2007-05-28	744.52	0		2007-06-13	596.35	1.92843
2007-06-26	211.74	-0.0896925		2007-05-29	2777.82	1.16304		2007-06-07	2159.76	-1.65493		2007-05-29	751.09	0.878577		2007-06-14	607.83	1.90675
2007-06-27	216.22	2.09373		2007-05-30	2780.83	0.1083		2007-06-08	2155.51	-0.196975		2007-05-30	754.1	0.39995		2007-06-15	615.43	1.2426
2007-06-28	217.87	0.760215		2007-05-31	2823.36	1.51782		2007-06-11	2181	1.17561		2007-05-31	766.7	1.65706		2007-06-18	617.78	0.38112
2007-06-29	216.96	-0.418555		2007-06-01	2846.62	0.820466		2007-06-12	2164.94	-0.739084		2007-06-01	763.44	-0.426105		2007-06-19	616.07	-0.277181
2007-07-02	223.72	3.06823		2007-06-04	2851.2	0.160763		2007-06-13	2176.82	0.547245		2007-06-04	759.19	-0.558246		2007-06-20	598.44	-2.90343
2007-07-03	226.3	1.14663		2007-06-05	2861.92	0.375277		2007-06-14	2242.08	2.95389		2007-06-05	774.55	2.00301		2007-06-21	610.25	1.95424
2007-07-05	225.5	-0.354139		2007-06-06	2786.11	-2.68464		2007-06-15	2292.82	2.23785		2007-06-06	755.35	-2.5101		2007-06-22	604.98	-0.867331
2007-07-06	228.28	1.22528		2007-06-07	2724.13	-2.24972		2007-06-18	2288.17	-0.203013		2007-06-07	738.2	-2.29664		2007-06-25	599.58	-0.896599
2007-07-09	237.09	3.78669		2007-06-08	2731.64	0.275305		2007-06-19	2268.22	-0.875699		2007-06-08	739.9	0.230025		2007-06-26	589.92	-1.62425
2007-07-10	235.22	-0.791857		2007-06-11	2762.84	1.1357		2007-06-20	2292.12	1.04818		2007-06-11	744.61	0.634555		2007-06-27	598.76	1.48739
2007-07-11	234.81	-0.174457		2007-06-12	2739.26	-0.857133		2007-06-21	2241.43	-2.23631		2007-06-12	738.87	-0.77386		2007-06-28	596.39	-0.396603
2007-07-12	239.64	2.03611		2007-06-13	2769.26	1.08923		2007-06-22	2226.92	-0.649459		2007-06-13	748.85	1.34167		2007-06-29	599.72	0.556806
2007-07-13	241.17	0.636428		2007-06-14	2840.53	2.54105		2007-06-25	2192.31	-1.56637		2007-06-14	767.68	2.48343		2007-07-02	608.06	1.38107
2007-07-16	238.73	-1.01689		2007-06-15	2896.52	1.95194		2007-06-26	2188.42	-0.177596		2007-06-15	787.31	2.52491		2007-07-03	612.89	0.791191
2007-07-17	236.24	-1.0485		2007-06-18	2897.02	0.0172606		2007-06-27	2177.07	-0.519989		2007-06-18	786.79	-0.0660695		2007-07-05	612.75	-0.0228452
2007-07-18	235.99	-0.105881		2007-06-19	2882.12	-0.515649		2007-06-28	2226.17	2.23027		2007-06-19	782.71	-0.519912		2007-07-06	618.81	0.984126
2007-07-19	238.18	0.923726		2007-06-20	2881.17	-0.0329673		2007-06-29	2252.83	1.19046		2007-06-20	789.32	0.840956		2007-07-09	625.81	1.12485
2007-07-20	234.6	-1.51448		2007-06-21	2869.39	-0.4097		2007-07-02	2323.44	3.08616		2007-06-21	789.72	0.0506637		2007-07-10	621.17	-0.744201
2007-07-23	235.73	0.480515		2007-06-22	2863.75	-0.196751		2007-07-03	2334.79	0.487311		2007-06-22	806.19	2.0641		2007-07-11	624.19	0.485001
2007-07-24	230.77	-2.12655		2007-06-25	2840.15	-0.827509		2007-07-04	2337.23	0.104452		2007-06-25	803.9	-0.284456		2007-07-12	636.92	2.01892
2007-07-25	230.84	0.0303286		2007-06-26	2833.16	-0.246417		2007-07-05	2343.65	0.274308		2007-06-26	808.96	0.627459		2007-07-13	641.44	0.707159
2007-07-26	225.78	-2.21638		2007-06-27	2850.84	0.622099		2007-07-06	2359.99	0.694784		2007-06-27	817.19	1.01222		2007-07-16	633.27	-1.28188
2007-07-27	223.77	-0.894234		2007-06-28	2900.5	1.72694		2007-07-09	2387.6	1.16313		2007-06-28	829.3	1.47103		2007-07-17	628.18	-0.807012
2007-07-30	230.55	2.9849		2007-06-29	2928.79	0.970623		2007-07-10	2390.13	0.105908		2007-06-29	836.54	0.869237		2007-07-18	641.08	2.03275
2007-07-31	227.13	-1.49452		2007-07-02	3027.77	3.3237		2007-07-11	2366.78	-0.981738		2007-07-02	873.09	4.27643		2007-07-19	647.09	0.933113
2007-08-01	225.94	-0.525306		2007-07-03	3036.46	0.286599		2007-07-12	2381.31	0.612037		2007-07-03	884.42	1.28934		2007-07-20	643.92	-0.491089
2007-08-02	225.8	-0.0619826		2007-07-04	3038.59	0.0701229		2007-07-13	2396.08	0.618331		2007-07-04	882.3	-0.239993		2007-07-23	647.38	0.535895
2007-08-03	217.41	-3.78647		2007-07-05	3026.69	-0.392398		2007-07-16	2402.95	0.286308		2007-07-05	872.71	-1.09288		2007-07-24	628.03	-3.03455
2007-08-06	219.98	1.17517		2007-07-06	3058.55	1.04713		2007-07-17	2378.3	-1.03112		2007-07-06	881.73	1.02826		2007-07-25	638.31	1.62361
2007-08-07	231.52	5.11296		2007-07-09	3089.63	1.01104		2007-07-18	2353.21	-1.06056		2007-07-09	914.69	3.66993		2007-07-26	615.75	-3.5983
2007-08-08	245.75	5.96485		2007-07-10	3074.03	-0.506194		2007-07-19	2411.27	2.43732		2007-07-10	904.61	-1.10813		2007-07-27	601.22	-2.38801
2007-08-09	246.78	0.418249		2007-07-11	3076.26	0.0725169		2007-07-20	2368.74	-1.77954		2007-07-11	895.27	-1.03786		2007-07-30	608.06	1.13126
2007-08-10	235.69	-4.59799		2007-07-12	3115.76	1.27585		2007-07-23	2386.42	0.743617		2007-07-12	913.5	2.0158		2007-07-31	602.3	-0.95179
2007-08-13	229.13	-2.82279		2007-07-13	3128.02	0.392711		2007-07-24	2353	-1.41032		2007-07-13	919.91	0.699246		2007-08-01	602.28	-0.00332066
2007-08-14	221.3	-3.47703		2007-07-16	3117.35	-0.341693		2007-07-25	2309.73	-1.85605		2007-07-16	916.83	-0.335377		2007-08-02	597.33	-0.825273
2007-08-15	215.97	-2.43797		2007-07-17	3090.9	-0.852097		2007-07-26	2244.41	-2.8688		2007-07-17	904.12	-1.396		2007-08-03	575.91	-3.65183
2007-08-16	211.34	-2.16713		2007-07-18	3077.36	-0.439022		2007-07-27	2224.32	-0.899143		2007-07-18	901.45	-0.295752		2007-08-06	580.14	0.731806
2007-08-17	216.38	2.35679		2007-07-19	3123.09	1.47508		2007-07-30	2237.01	0.56889		2007-07-19	924.31	2.50429		2007-08-07	592.66	2.13514
2007-08-20	219.72	1.53179		2007-07-20	3068.55	-1.76178		2007-07-31	2290.74	2.37348		2007-07-20	908.42	-1.73407		2007-08-08	604.99	2.05911
2007-08-21	218.75	-0.442448		2007-07-23	3105.23	1.18826		2007-08-01	2245.97	-1.97374		2007-07-23	913.3	0.535759		2007-08-09	584.8	-3.3942
2007-08-22	221.32	1.16801		2007-07-24	3041.26	-2.08159		2007-08-02	2249.57	0.160159		2007-07-24	903.42	-1.08769		2007-08-10	592.48	1.30472
2007-08-23	217.67	-1.66295		2007-07-25	2999.04	-1.39797		2007-08-03	2214.63	-1.56537		2007-07-25	897.16	-0.695334		2007-08-13	588.33	-0.70291
2007-08-24	220.28	1.19193		2007-07-26	2933.47	-2.21062		2007-08-06	2172.85	-1.90457		2007-07-26	879.3	-2.01081		2007-08-14	583.44	-0.83464
2007-08-27	217.09	-1.45875		2007-07-27	2893.93	-1.35706		2007-08-07	2203.64	1.40709		2007-07-27	869.84	-1.08168		2007-08-15	570.42	-2.25687
2007-08-28	210.27	-3.19196		2007-07-30	2951.3	1.96303		2007-08-08	2313.31	4.85689		2007-07-30	898.95	3.29181		2007-08-16	564.36	-1.06806
2007-08-29	217.07	3.18275		2007-07-31	2978.47	0.916399		2007-08-09	2288.8	-1.06517		2007-07-31	898.34	-0.06788		2007-08-17	584.53	3.51158
2007-08-30	219.29	1.01752		2007-08-01	2943.77	-1.17187		2007-08-10	2222.23	-2.95165		2007-08-01	878.82	-2.19685		2007-08-20	586.69	0.368847
2007-08-31	223.7	1.99108		2007-08-02	2942.85	-0.0312573		2007-08-13	2211.2	-0.497584		2007-08-02	873.69	-0.585448		2007-08-21	578.26	-1.4473
2007-09-04	228.95	2.31978		2007-08-03	2885.32	-1.97427		2007-08-14	2172.21	-1.77903		2007-08-03	862.36	-1.30528		2007-08-22	584.43	1.06134
2007-09-05	225.47	-1.53165		2007-08-06	2859.83	-0.887363		2007-08-15	2104.58	-3.16292		2007-08-06	854	-0.974162		2007-08-23	588.24	0.649801
2007-09-06	226.8	0.588146		2007-08-07	2909.67	1.72775		2007-08-16	1917.04	-9.33336		2007-08-07	895.16	4.70713		2007-08-24	600.75	2.10438
2007-09-07	220.49	-2.82162		2007-08-08	3069.01	5.33154		2007-08-17	1964.67	2.4542		2007-08-08	969	7.92621		2007-08-27	595.69	-0.845848
2007-09-10	220.13	-0.163406		2007-08-09	3011.06	-1.90629		2007-08-20	2015.61	2.55976		2007-08-09	954.13	-1.54647		2007-08-28	580.82	-2.52795
2007-09-11	225.06	2.21488		2007-08-10	2924.85	-2.9049		2007-08-21	2034.31	0.923482		2007-08-10	917.28	-3.93872		2007-08-29	598.85	3.05703
2007-09-12	221.89	-1.41853		2007-08-13	2889.1	-1.22982		2007-08-22	2150.84	5.57018		2007-08-13	908.63	-0.94748		2007-08-30	598.2	-0.1086
2007-09-13	220.41	-0.669232		2007-08-14	2824.29	-2.2688		2007-08-23	2182.62	1.46675		2007-08-14	891.98	-1.84943		2007-08-31	604.43	1.03607
2007-09-14	221.03	0.280899		2007-08-15	2727.1	-3.50182		2007-08-24	2213.85	1.42071		2007-08-15	859.58	-3.69998		2007-09-04	617.86	2.1976
2007-09-17	219.33	-0.772099		2007-08-16	2568.9	-5.9761		2007-08-27	2229.48	0.703529		2007-08-16	811.02	-5.81512		2007-09-05	617.19	-0.108498
2007-09-18	229.17	4.38866		2007-08-17	2640.86	2.76268		2007-08-28	2160.15	-3.15907		2007-08-17	824.75	1.67876		2007-09-06	620.76	0.576762
2007-09-19	230.27	0.478845		2007-08-20	2685.26	1.66729		2007-08-29	2145.64	-0.673979		2007-08-20	849.7	2.9803		2007-09-07	611.63	-1.4817
2007-09-20	231.46	0.515454		2007-08-21	2707.73	0.833309		2007-08-30	2177.51	1.47441		2007-08-21	847.66	-0.240373		2007-09-10	607.69	-0.646264
2007-09-21	236.53	2.1668		2007-08-22	2809.96	3.70596		2007-08-31	2234.62	2.58892		2007-08-22	878.12	3.53036		2007-09-11	618.26	1.72442
2007-09-24	237.62	0.459771		2007-08-23	2811.35	0.0494547		2007-09-03	2245.61	0.490601		2007-08-23	875.43	-0.306806		2007-09-12	623.6	0.860006
2007-09-25	239.22	0.671087		2007-08-24	2854.4	1.51969		2007-09-04	2289.99	1.95703		2007-08-24	884.81	1.06577		2007-09-13	628.28	0.747679
2007-09-26	242.86	1.51015		2007-08-27	2844.33	-0.353412		2007-09-05	2238.68	-2.2661		2007-08-27	886.56	0.197587		2007-09-14	629.87	0.252752
2007-09-27	241.13	-0.714894		2007-08-28	2761.87	-2.94196		2007-09-06	2254.86	0.720148		2007-08-28	856.44	-3.45645		2007-09-17	629.24	-0.100071
2007-09-28	239.96	-0.486396		2007-08-29	2803.9	1.51033		2007-09-07	2197.19	-2.59086		2007-08-29	879.56	2.66375		2007-09-18	648.31	2.98562
2007-10-01	244.92	2.04594		2007-08-30	2839.36	1.25674		2007-09-10	2160.9	-1.66545		2007-08-30	890.2	1.20244		2007-09-19	653.52	0.800416
2007-10-02	247.67	1.11656		2007-08-31	2916.95	2.69599		2007-09-11	2201.41	1.85733		2007-08-31	914.14	2.65376		2007-09-20	654.86	0.204834
2007-10-03	245.13	-1.03085		2007-09-03	2925.98	0.309092		2007-09-12	2201.83	0.0190769		2007-09-03	918.75	0.503032		2007-09-21	659.07	0.640828
2007-10-04	245.61	0.195623		2007-09-04	2953.07	0.921584		2007-09-13	2195.51	-0.287447		2007-09-04	941.42	2.43753		2007-09-24	654.02	-0.769182
2007-10-05	251.57	2.39764		2007-09-05	2901.54	-1.76037		2007-09-14	2202.12	0.300617		2007-09-05	924.58	-1.80498		2007-09-25	648.49	-0.849135
2007-10-08	248.75	-1.12729		2007-09-06	2928.1	0.911212		2007-09-17	2170.45	-1.4486		2007-09-06	925.96	0.149146		2007-09-26	649.6	0.171021
2007-10-09	252.2	1.3774		2007-09-07	2858.08	-2.42037		2007-09-18	2209.16	1.76778		2007-09-07	892.69	-3.65917		2007-09-27	655.94	0.971253
2007-10-10	253.54	0.529918		2007-09-10	2833.68	-0.857385		2007-09-19	2285.2	3.38412		2007-09-10	884.72	-0.896817		2007-09-28	652.92	-0.461471
2007-10-11	250.4	-1.2462		2007-09-11	2880.86	1.65126		2007-09-20	2282.82	-0.104203		2007-09-11	905.13	2.28074		2007-10-01	661.76	1.34483
2007-10-12	253.3	1.15149		2007-09-12	2877.72	-0.109055		2007-09-21	2334.21	2.2262		2007-09-12	899.02	-0.67733		2007-10-02	654.6	-1.08786
2007-10-15	250.34	-1.17546		2007-09-13	2886.96	0.320573		2007-09-24	2371.08	1.5672		2007-09-13	894.47	-0.507392		2007-10-03	648.49	-0.937778
2007-10-16	249.04	-0.520647		2007-09-14	2880.33	-0.229917		2007-09-25	2367.81	-0.138007		2007-09-14	894.75	0.0312986		2007-10-04	651.37	0.443125
2007-10-17	251.82	1.1101		2007-09-17	2839.71	-1.42029		2007-09-26	2402.89	1.47067		2007-09-17	885.39	-1.05161		2007-10-05	653.58	0.338711
2007-10-18	255.59	1.48601		2007-09-18	2922.14	2.86143		2007-09-27	2419.28	0.67978		2007-09-18	909.82	2.72186		2007-10-08	647.62	-0.916084
2007-10-19	245.77	-3.91785		2007-09-19	3013.32	3.07262		2007-09-28	2404.96	-0.59367		2007-09-19	930.28	2.22388		2007-10-09	659.36	1.79656
2007-10-22	249.55	1.52632		2007-09-20	3017.64	0.143261		2007-10-01	2421.53	0.68663		2007-09-20	937.46	0.768847		2007-10-10	666.93	1.14154
2007-10-23	253.05	1.39278		2007-09-21	3066.66	1.6114		2007-10-02	2443.96	0.92201		2007-09-21	963.27	2.71597		2007-10-11	665.39	-0.231176
2007-10-24	251.43	-0.642248		2007-09-24	3109.06	1.37314		2007-10-03	2444.76	0.0327284		2007-09-24	992.5	2.98933		2007-10-12	670.13	0.709839
2007-10-25	249.67	-0.702457		2007-09-25	3112.42	0.108013		2007-10-04	2456.64	0.48476		2007-09-25	1023.07	3.03362		2007-10-15	676.94	1.01109
2007-10-26	258.44	3.45235		2007-09-26	3154.47	1.34199		2007-10-05	2498.52	1.6904		2007-09-26	1027.71	0.452512		2007-10-16	678.58	0.241974
2007-10-29	264.95	2.48776		2007-09-27	3171.37	0.534318		2007-10-08	2482.06	-0.66097		2007-09-27	1025.27	-0.237703		2007-10-17	674.98	-0.531932
2007-10-30	260.98	-1.50974		2007-09-28	3150.08	-0.673582		2007-10-09	2517.15	1.40384		2007-09-28	1025.82	0.05363		2007-10-18	678.37	0.50098
2007-10-31	265.17	1.59274		2007-10-01	3211.92	1.9441		2007-10-10	2502.72	-0.574917		2007-10-01	1056.82	2.97721		2007-10-19	649.02	-4.42293
2007-11-01	256.5	-3.32425		2007-10-02	3214.78	0.0890037		2007-10-11	2520.22	0.696806		2007-10-02	1073.22	1.53991		2007-10-22	640.48	-1.32456
2007-11-02	255.4	-0.429772		2007-10-03	3189.06	-0.803272		2007-10-12	2516.27	-0.156855		2007-10-03	1056.19	-1.59954		2007-10-23	647.63	1.11017
2007-11-05	254.42	-0.38445		2007-10-04	3215.8	0.834996		2007-10-15	2522.93	0.264328		2007-10-04	1059.8	0.341212		2007-10-24	653.24	0.862505
2007-11-06	264.39	3.84388		2007-10-05	3285.6	2.14731		2007-10-16	2480.91	-1.67955		2007-10-05	1084.6	2.3131		2007-10-25	656.94	0.564809
2007-11-07	259.39	-1.90926		2007-10-08	3251.19	-1.05282		2007-10-17	2502.33	0.859687		2007-10-08	1054.95	-2.77179		2007-10-26	663.98	1.06593
2007-11-08	265.9	2.47876		2007-10-09	3307.28	1.7105		2007-10-18	2477.47	-0.998442		2007-10-09	1056.15	0.113685		2007-10-29	668.84	0.729284
2007-11-09	252.09	-5.33341		2007-10-10	3319.92	0.381459		2007-10-19	2476.13	-0.0541021		2007-10-10	1071.48	1.44106		2007-10-30	648.79	-3.04358
2007-11-12	235.33	-6.87974		2007-10-11	3325.86	0.17876		2007-10-22	2410.15	-2.70079		2007-10-11	1065.12	-0.59534		2007-10-31	662.08	2.02773
2007-11-13	242.87	3.15375		2007-10-12	3338.69	0.385023		2007-10-23	2492.44	3.35732		2007-10-12	1077.4	1.14633		2007-11-01	645.73	-2.50049
2007-11-14	244.77	0.779267		2007-10-15	3325.14	-0.406674		2007-10-24	2499.36	0.277255		2007-10-15	1076.18	-0.1133		2007-11-02	651.92	0.95404
2007-11-15	242.19	-1.05965		2007-10-16	3269.33	-1.69267		2007-10-25	2563.47	2.53271		2007-10-16	1068.68	-0.699349		2007-11-05	648.64	-0.504399
2007-11-16	246.46	1.74772		2007-10-17	3318.74	1.50001		2007-10-26	2514.8	-1.91685		2007-10-17	1084.85	1.50175		2007-11-06	666.53	2.72073
2007-11-19	236.78	-4.00683		2007-10-18	3352.56	1.0139		2007-10-29	2580.1	2.56349		2007-10-18	1101.29	1.50405		2007-11-07	645.76	-3.16572
2007-11-20	231.87	-2.09546		2007-10-19	3305.41	-1.41637		2007-10-30	2567.55	-0.487602		2007-10-19	1073.79	-2.52878		2007-11-08	654.84	1.3963
2007-11-21	227.41	-1.94223		2007-10-22	3262.91	-1.29411		2007-10-31	2592.69	0.974381		2007-10-22	1070.37	-0.319006		2007-11-09	641.17	-2.10963
2007-11-23	231.78	1.90341		2007-10-23	3362.24	2.9988		2007-11-01	2624.03	1.20154		2007-10-23	1118.31	4.38142		2007-11-12	616.19	-3.97393
2007-11-26	229.37	-1.04522		2007-10-24	3363.46	0.0362788		2007-11-02	2601.28	-0.870767		2007-10-24	1112.92	-0.483143		2007-11-13	630.09	2.23073
2007-11-27	229.01	-0.157075		2007-10-25	3424.2	1.78977		2007-11-05	2568.08	-1.28451		2007-10-25	1129.32	1.46285		2007-11-14	628.1	-0.316328
2007-11-28	240.99	5.09898		2007-10-26	3489.25	1.88189		2007-11-06	2728.34	6.05348		2007-10-26	1143.77	1.27141		2007-11-15	613.51	-2.35028
2007-11-29	248.44	3.04459		2007-10-29	3609.46	3.38714		2007-11-07	2783.49	2.00122		2007-10-29	1212.6	5.8437		2007-11-16	623.98	1.69218
2007-11-30	248.22	-0.0885918		2007-10-30	3576.56	-0.915673		2007-11-08	2748.8	-1.25411		2007-10-30	1187.36	-2.10345		2007-11-19	615.37	-1.38946
2007-12-03	245.93	-0.926851		2007-10-31	3640.24	1.76482		2007-11-09	2698.38	-1.85129		2007-10-31	1219.64	2.68234		2007-11-20	633.65	2.9273
2007-12-04	245.07	-0.350306		2007-11-01	3616.6	-0.651526		2007-11-12	2682.18	-0.60217		2007-11-01	1214.87	-0.391866		2007-11-21	623.04	-1.6886
2007-12-05	251.39	2.54616		2007-11-02	3616.2	-0.0110607		2007-11-13	2544.45	-5.27154		2007-11-02	1212.42	-0.201871		2007-11-23	634.06	1.75329
2007-12-06	255.49	1.61778		2007-11-05	3595.69	-0.568784		2007-11-14	2561.98	0.686588		2007-11-05	1206.02	-0.529268		2007-11-26	617.56	-2.63674
2007-12-07	263.68	3.1553		2007-11-06	3840.15	6.57755		2007-11-15	2488.77	-2.89918		2007-11-06	1289.49	6.69211		2007-11-27	613.82	-0.60745
2007-12-10	267.87	1.57655		2007-11-07	3880.52	1.04577		2007-11-16	2401.12	-3.58533		2007-11-07	1281.82	-0.596585		2007-11-28	623.25	1.5246
2007-12-11	258.15	-3.6961		2007-11-08	3900.43	0.511764		2007-11-19	2249.99	-6.50095		2007-11-08	1342.9	4.65505		2007-11-29	629.84	1.05181
2007-12-12	265.27	2.72074		2007-11-09	3770.5	-3.38792		2007-11-20	2323.88	3.23124		2007-11-09	1266.68	-5.84322		2007-11-30	633.24	0.538368
2007-12-13	267.04	0.665028		2007-11-12	3609.97	-4.35082		2007-11-21	2248.03	-3.31839		2007-11-12	1168.13	-8.09951		2007-12-03	635.51	0.357833
2007-12-14	271.24	1.56056		2007-11-13	3567.97	-1.17027		2007-11-22	2241.2	-0.304284		2007-11-13	1164.24	-0.333567		2007-12-04	629.92	-0.8835
2007-12-17	258.23	-4.91534		2007-11-14	3636.09	1.89121		2007-11-23	2239.11	-0.0932971		2007-11-14	1192.12	2.36647		2007-12-05	641.42	1.80916
2007-12-18	268.52	3.90747		2007-11-15	3572.61	-1.76125		2007-11-26	2292.55	2.35863		2007-11-15	1191.63	-0.0411117		2007-12-06	657.6	2.49124
2007-12-19	272.28	1.39055		2007-11-16	3535.42	-1.04643		2007-11-27	2285.7	-0.299241		2007-11-16	1207.73	1.34204		2007-12-07	656.24	-0.207027
2007-12-20	276.13	1.40408		2007-11-19	3362.53	-5.01384		2007-11-28	2383.49	4.18935		2007-11-19	1139.05	-5.8548		2007-12-10	660.84	0.698518
2007-12-21	283.73	2.71513		2007-11-20	3356.35	-0.183959		2007-11-29	2461.72	3.22945		2007-11-20	1130.52	-0.751688		2007-12-11	647.52	-2.03621
2007-12-24	288.36	1.61866		2007-11-21	3257.8	-2.9802		2007-11-30	2529.24	2.70586		2007-11-21	1096.69	-3.03812		2007-12-12	663.07	2.37309
2007-12-26	297.05	2.96908		2007-11-22	3260.27	0.0757893		2007-12-03	2503	-1.04288		2007-11-22	1091.75	-0.451464		2007-12-13	666.37	0.496451
2007-12-27	293.53	-1.19206		2007-11-23	3286.02	0.786709		2007-12-04	2456.44	-1.87769		2007-11-23	1107.01	1.38808		2007-12-14	655.98	-1.57148
2007-12-28	291.84	-0.577414		2007-11-26	3280.19	-0.177576		2007-12-05	2574.76	4.70432		2007-11-26	1113.45	0.580062		2007-12-17	642.57	-2.06545
2007-12-31	288.21	-1.25163		2007-11-27	3276.34	-0.11744		2007-12-06	2555.88	-0.735974		2007-11-27	1109.64	-0.342766		2007-12-18	651.5	1.38016
2008-01-02	286.03	-0.759268		2007-11-28	3427.68	4.51567		2007-12-07	2571.51	0.609669		2007-11-28	1177.78	5.95957		2007-12-19	654.22	0.416629
2008-01-03	287.46	0.498702		2007-11-29	3534.24	3.06146		2007-12-10	2603.96	1.25401		2007-11-29	1241.11	5.23748		2007-12-20	660.95	1.02345
2008-01-04	273.84	-4.85397		2007-11-30	3583.85	1.39394		2007-12-11	2626.53	0.863022		2007-11-30	1266.39	2.01642		2007-12-21	676.42	2.3136
2008-01-07	265.79	-2.98375		2007-12-03	3577.86	-0.167279		2007-12-12	2633.04	0.247549		2007-12-03	1267.57	0.0931349		2007-12-24	680.61	0.617527
2008-01-08	261.2	-1.74201		2007-12-04	3560.89	-0.475434		2007-12-13	2561.26	-2.76397		2007-12-04	1273.81	0.491073		2007-12-26	688.4	1.13806
2008-01-09	260.23	-0.372054		2007-12-05	3650.77	2.49276		2007-12-14	2565.51	0.165796		2007-12-05	1304.02	2.34394		2007-12-27	681.26	-1.0426
2008-01-10	259.2	-0.396589		2007-12-06	3647.77	-0.0822082		2007-12-17	2477.64	-3.48508		2007-12-06	1296.46	-0.581433		2007-12-28	687.94	0.97576
2008-01-11	251.45	-3.03558		2007-12-07	3749.14	2.74105		2007-12-18	2493.01	0.618432		2007-12-07	1358.65	4.68541		2007-12-31	679.31	-1.2624
2008-01-14	255.03	1.4137		2007-12-10	3853.85	2.75462		2007-12-19	2513.78	0.829678		2007-12-10	1403.25	3.22994		2008-01-02	684.51	0.762568
2008-01-15	239.51	-6.2786		2007-12-11	3752.92	-2.65384		2007-12-20	2535.72	0.869002		2007-12-11	1354.07	-3.56761		2008-01-03	689.12	0.671217
2008-01-16	233.92	-2.3616		2007-12-12	3800.39	1.25695		2007-12-21	2540.63	0.193446		2007-12-12	1400.3	3.35716		2008-01-04	671.55	-2.58269
2008-01-17	224.06	-4.30653		2007-12-13	3726.41	-1.96584		2007-12-27	2611.39	2.74706		2007-12-13	1389.82	-0.751226		2008-01-07	663.95	-1.13816
2008-01-18	221.71	-1.05437		2007-12-14	3769.43	1.14785		2007-12-28	2634.62	0.885631		2007-12-14	1422.12	2.29745		2008-01-08	655.14	-1.33579
2008-01-22	219.93	-0.806091		2007-12-17	3681.79	-2.35247		2007-12-31	2635.58	0.0364313		2007-12-17	1339.59	-5.97851		2008-01-09	664.98	1.4908
2008-01-23	219.07	-0.3918		2007-12-18	3752.11	1.89193		2008-01-02	2612.84	-0.866552		2007-12-18	1386.3	3.42747		2008-01-10	661.26	-0.560986
2008-01-24	223.13	1.83632		2007-12-19	3763.53	0.3039		2008-01-03	2602.58	-0.393449		2007-12-19	1399.93	0.978391		2008-01-11	652.05	-1.40259
2008-01-25	223.4	0.120933		2007-12-20	3735.2	-0.755598		2008-01-04	2553.82	-1.8913		2007-12-20	1407.47	0.537153		2008-01-14	662.51	1.59144
2008-01-28	225.94	1.13056		2007-12-21	3781.28	1.22612		2008-01-07	2466.59	-3.47536		2007-12-21	1447.6	2.81132		2008-01-15	638.88	-3.6319
2008-01-29	228.76	1.24039		2007-12-24	3845.25	1.6776		2008-01-08	2511.77	1.81511		2007-12-24	1493.73	3.13693		2008-01-16	618.79	-3.19507
2008-01-30	224.72	-1.78182		2007-12-25	3845.25	0		2008-01-09	2383.37	-5.24722		2007-12-25	1493.61	-0.0080339		2008-01-17	595.27	-3.87509
2008-01-31	226.22	0.665279		2007-12-26	3911.68	1.71283		2008-01-10	2270.36	-4.8577		2007-12-26	1564.79	4.65556		2008-01-18	597.74	0.414079
2008-02-01	232.41	2.69951		2007-12-27	3873.44	-0.982395		2008-01-11	2276.21	0.257337		2007-12-27	1555.37	-0.603817		2008-01-22	581.72	-2.71666
2008-02-04	233.38	0.416497		2007-12-28	3876.81	0.0869649		2008-01-14	2292.54	0.714859		2007-12-28	1555.32	-0.00321472		2008-01-23	584.06	0.401448
2008-02-05	221.73	-5.12076		2007-12-31	3853.66	-0.59893		2008-01-15	2173.42	-5.33584		2007-12-31	1548.2	-0.458835		2008-01-24	602.38	3.08848
2008-02-06	214.24	-3.43635		2008-01-02	3848.99	-0.121257		2008-01-16	2031.94	-6.7311		2008-01-01	1548.2	0		2008-01-25	592.75	-1.61158
2008-02-07	217.16	1.35375		2008-01-03	3853.69	0.122035		2008-01-17	2076.1	2.15001		2008-01-02	1565.03	1.0812		2008-01-28	603.21	1.74927
2008-02-08	217.95	0.363127		2008-01-04	3726.54	-3.35509		2008-01-18	1990.22	-4.22459		2008-01-03	1559.66	-0.343714		2008-01-29	606.5	0.543933
2008-02-11	225.56	3.43205		2008-01-07	3567.82	-4.35254		2008-01-21	1770.55	-11.6955		2008-01-04	1498.5	-4.00032		2008-01-30	604.21	-0.378291
2008-02-12	221.73	-1.71258		2008-01-08	3605.6	1.05334		2008-01-22	1855.67	4.69556		2008-01-07	1381.68	-8.11645		2008-01-31	606.34	0.351907
2008-02-13	235.71	6.11418		2008-01-09	3541.36	-1.79774		2008-01-23	1843.51	-0.657445		2008-01-08	1397.16	1.11415		2008-02-01	611.31	0.816331
2008-02-14	230.71	-2.14407		2008-01-10	3470.11	-2.03245		2008-01-24	1955.7	5.90768		2008-01-09	1345.8	-3.7453		2008-02-04	612.3	0.161816
2008-02-15	224.39	-2.77759		2008-01-11	3444.19	-0.749754		2008-01-25	2046.38	4.53242		2008-01-10	1315.6	-2.26958		2008-02-05	589.41	-3.81003
2008-02-19	223.04	-0.603448		2008-01-14	3501.32	1.64513		2008-01-28	1985.84	-3.00304		2008-01-11	1298.48	-1.30985		2008-02-06	579.72	-1.65768
2008-02-20	223.87	0.37144		2008-01-15	3270.76	-6.81177		2008-01-29	2045.72	2.97078		2008-01-14	1309.99	0.882515		2008-02-07	586.52	1.16615
2008-02-21	220.16	-1.6711		2008-01-16	3075.66	-6.15029		2008-01-30	2046.32	0.0293252		2008-01-15	1195.48	-9.14717		2008-02-08	594.65	1.37662
2008-02-22	217.88	-1.04101		2008-01-17	3010.76	-2.1327		2008-01-31	2013.69	-1.60742		2008-01-16	1102.29	-8.11579		2008-02-11	609.33	2.4387
2008-02-25	221.97	1.85978		2008-01-18	2959.2	-1.72736		2008-02-01	2056.55	2.1061		2008-01-17	1076.73	-2.34612		2008-02-12	610.62	0.211484
2008-02-26	224.01	0.914846		2008-01-21	2805.94	-5.31804		2008-02-04	2122.55	3.15884		2008-01-18	1036.11	-3.84554		2008-02-13	624.43	2.23644
2008-02-27	221.13	-1.29399		2008-01-22	2859.81	1.90166		2008-02-05	2011.45	-5.37623		2008-01-21	979.56	-5.61251		2008-02-14	623.89	-0.0865163
2008-02-28	218.44	-1.22394		2008-01-23	2794.36	-2.31521		2008-02-06	1988.54	-1.14552		2008-01-22	1001.13	2.17811		2008-02-15	622.53	-0.218225
2008-02-29	212.22	-2.88879		2008-01-24	2914.07	4.19476		2008-02-07	1892.23	-4.96447		2008-01-23	985.41	-1.58268		2008-02-19	637.94	2.44524
2008-03-03	211.6	-0.292577		2008-01-25	2960.22	1.57129		2008-02-08	1899.69	0.393469		2008-01-24	1036.09	5.01515		2008-02-20	648.03	1.56928
2008-03-04	210.03	-0.744732		2008-01-28	2945.72	-0.491032		2008-02-11	1871.96	-1.47047		2008-01-25	1064.17	2.67411		2008-02-21	634.17	-2.16199
2008-03-05	214.27	1.99865		2008-01-29	3015.58	2.34389		2008-02-12	2005.75	6.9032		2008-01-28	1046.45	-1.67917		2008-02-22	639.5	0.836956
2008-03-06	206.63	-3.63071		2008-01-30	2971.01	-1.48902		2008-02-13	2054.55	2.40388		2008-01-29	1090.81	4.15171		2008-02-25	655.92	2.53522
2008-03-07	201.79	-2.37022		2008-01-31	2964.75	-0.210925		2008-02-14	2084.07	1.42659		2008-01-30	1066.09	-2.29228		2008-02-26	665.56	1.459
2008-03-10	193.21	-4.34499		2008-02-01	3049.64	2.82308		2008-02-15	2033.25	-2.46872		2008-01-31	1051.25	-1.40178		2008-02-27	660.01	-0.837381
2008-03-11	202.46	4.67647		2008-02-04	3114.03	2.08942		2008-02-18	2076.59	2.10916		2008-02-01	1084.64	3.12682		2008-02-28	669.63	1.44703
2008-03-12	203.73	0.625325		2008-02-05	2910.7	-6.75241		2008-02-19	2088.01	0.548433		2008-02-04	1117.38	2.97385		2008-02-29	649.71	-3.01992
2008-03-13	206.77	1.48115		2008-02-06	2831.86	-2.74599		2008-02-20	2026.51	-2.98964		2008-02-05	1030.21	-8.1224		2008-03-03	654.92	0.798698
2008-03-14	201.25	-2.70591		2008-02-07	2771.08	-2.16966		2008-02-21	2056.59	1.47342		2008-02-06	981.35	-4.85888		2008-03-04	645.22	-1.49217
2008-03-17	193.81	-3.76696		2008-02-08	2791.15	0.721656		2008-02-22	2014.62	-2.06187		2008-02-07	962.92	-1.89588		2008-03-05	656.85	1.78643
2008-03-18	199.77	3.02884		2008-02-11	2878.44	3.07948		2008-02-25	2034.14	0.964253		2008-02-08	974.77	1.22312		2008-03-06	641.53	-2.35997
2008-03-19	192.53	-3.69147		2008-02-12	2938.25	2.05657		2008-02-26	2060.07	1.26668		2008-02-11	1013.56	3.90226		2008-03-07	628.41	-2.06631
2008-03-20	196.87	2.22916		2008-02-13	3120.67	6.02336		2008-02-27	2035.2	-1.21459		2008-02-12	1018.58	0.494061		2008-03-10	621.18	-1.15719
2008-03-24	204.1	3.60665		2008-02-14	3117.85	-0.0904061		2008-02-28	1988.36	-2.32839		2008-02-13	1116.27	9.15833		2008-03-11	649.53	4.46281
2008-03-25	207.44	1.62321		2008-02-15	3052.27	-2.12581		2008-02-29	1955.63	-1.65978		2008-02-14	1112.27	-0.35898		2008-03-12	639.85	-1.50153
2008-03-26	207.14	-0.144725		2008-02-18	3088.79	1.18939		2008-03-03	1931.55	-1.23896		2008-02-15	1079.54	-2.98679		2008-03-13	649.07	1.43068
2008-03-27	205.14	-0.970222		2008-02-19	3085.37	-0.110784		2008-03-04	1936.9	0.276597		2008-02-18	1091.24	1.07796		2008-03-14	639.06	-1.55422
2008-03-28	204.3	-0.410317		2008-02-20	3024.44	-1.99456		2008-03-05	1986.48	2.52755		2008-02-19	1085.74	-0.505288		2008-03-17	621.65	-2.76211
2008-03-31	203.56	-0.36287		2008-02-21	3028.27	0.126555		2008-03-06	1992.12	0.283517		2008-02-20	1050.89	-3.26244		2008-03-18	644.38	3.59114
2008-04-01	208	2.15773		2008-02-22	3015.44	-0.424574		2008-03-07	1961.89	-1.52911		2008-02-21	1042.35	-0.815964		2008-03-19	609.19	-5.61584
2008-04-02	216.6	4.05143		2008-02-25	3040.45	0.825977		2008-03-10	1940.58	-1.09214		2008-02-22	1032.52	-0.947536		2008-03-20	611.84	0.43406
2008-04-03	216.97	0.170676		2008-02-26	3078.75	1.25181		2008-03-11	1978.33	1.92662		2008-02-25	1050.47	1.72353		2008-03-24	620.16	1.35067
2008-04-04	224.15	3.25564		2008-02-27	3060.67	-0.588982		2008-03-12	2015.05	1.8391		2008-02-26	1055.55	0.482428		2008-03-25	625.33	0.8302
2008-04-07	218.9	-2.37005		2008-02-28	3030.44	-0.992602		2008-03-13	1969.88	-2.26714		2008-02-27	1039.52	-1.53029		2008-03-26	639.12	2.18127
2008-04-08	219.28	0.173445		2008-02-29	2969.43	-2.03378		2008-03-14	1977.72	0.397204		2008-02-28	1006.59	-3.21907		2008-03-27	634.05	-0.796441
2008-04-09	216	-1.5071		2008-03-03	2978.63	0.309345		2008-03-17	1885.4	-4.78047		2008-02-29	978.05	-2.87629		2008-03-28	632.02	-0.320678
2008-04-10	217.79	0.825289		2008-03-04	2959.7	-0.637555		2008-03-18	1934.54	2.57296		2008-03-03	963.19	-1.53101		2008-03-31	634.83	0.443621
2008-04-11	213.52	-1.98008		2008-03-05	3056.91	3.23167		2008-03-19	1888.2	-2.42456		2008-03-04	955.58	-0.793221		2008-04-01	647.29	1.94372
2008-04-14	214.3	0.36464		2008-03-06	2989.3	-2.23654		2008-03-20	1846.81	-2.21642		2008-03-05	1006.41	5.18263		2008-04-02	656.82	1.46156
2008-04-15	217.81	1.62462		2008-03-07	2901.18	-2.99217		2008-03-25	1925.61	4.1783		2008-03-06	972.18	-3.46038		2008-04-03	657.15	0.0502295
2008-04-16	226.51	3.9166		2008-03-10	2808.09	-3.2613		2008-03-26	1933.49	0.408386		2008-03-07	929.07	-4.53569		2008-04-04	664.29	1.08065
2008-04-17	222.77	-1.66492		2008-03-11	2914.31	3.71285		2008-03-27	2011.88	3.97429		2008-03-10	879.63	-5.46827		2008-04-07	666.06	0.266096
2008-04-18	225.83	1.36427		2008-03-12	2958.25	1.49648		2008-03-28	2039.97	1.38655		2008-03-11	926.55	5.19666		2008-04-08	670.96	0.732977
2008-04-21	229.3	1.52487		2008-03-13	2992.07	1.13676		2008-03-31	2031.97	-0.392934		2008-03-12	940.46	1.49011		2008-04-09	674.02	0.455026
2008-04-22	224.66	-2.0443		2008-03-14	2957.99	-1.14555		2008-04-01	2087.38	2.69039		2008-03-13	955.14	1.54888		2008-04-10	674.93	0.13492
2008-04-23	222.79	-0.835852		2008-03-17	2842.04	-3.99879		2008-04-02	2067.31	-0.966145		2008-03-14	936.86	-1.93241		2008-04-11	665	-1.48219
2008-04-24	222.08	-0.319195		2008-03-18	2946.72	3.61706		2008-04-03	2067	-0.0149965		2008-03-17	884.76	-5.72174		2008-04-14	677.18	1.81501
2008-04-25	221.36	-0.324734		2008-03-19	2832.61	-3.94941		2008-04-04	2125.81	2.80546		2008-03-18	917.89	3.67611		2008-04-15	683.79	0.971374
2008-04-28	221.96	0.270685		2008-03-20	2804.43	-0.999824		2008-04-07	2172.59	2.17671		2008-03-19	875.79	-4.69512		2008-04-16	702.38	2.68237
2008-04-29	217.97	-1.81397		2008-03-21	2804.43	0		2008-04-08	2111.55	-2.84977		2008-03-20	856.62	-2.21319		2008-04-17	702.31	-0.00996661
2008-04-30	216.93	-0.478272		2008-03-24	2870.86	2.34113		2008-04-09	2105.09	-0.306405		2008-03-21	856.62	0		2008-04-18	716.35	1.9794
2008-05-01	216.95	0.00921914		2008-03-25	2983.59	3.85156		2008-04-10	2088.12	-0.809408		2008-03-24	890	3.8227		2008-04-21	722.46	0.849318
2008-05-02	219.08	0.977005		2008-03-26	2983.57	-0.000670336		2008-04-11	2084.01	-0.197022		2008-03-25	948.32	6.34705		2008-04-22	723.26	0.110672
2008-05-05	216.55	-1.16155		2008-03-27	3028.06	1.48016		2008-04-14	2068.03	-0.769746		2008-03-26	953.23	0.516422		2008-04-23	717.59	-0.787039
2008-05-06	221.2	2.12458		2008-03-28	3042.77	0.484613		2008-04-15	2119.94	2.47913		2008-03-27	988.44	3.62717		2008-04-24	701.62	-2.25064
2008-05-07	216.33	-2.22623		2008-03-31	3036.16	-0.217473		2008-04-16	2182.08	2.88908		2008-03-28	1006.85	1.8454		2008-04-25	711.2	1.35617
2008-05-08	219.9	1.63679		2008-04-01	3097.76	2.00857		2008-04-17	2157.66	-1.12542		2008-03-31	1000	-0.682665		2008-04-28	708.88	-0.326742
2008-05-09	219.48	-0.191179		2008-04-02	3186.22	2.8156		2008-04-18	2166.24	0.396864		2008-04-01	1026.44	2.60965		2008-04-29	697.5	-1.61837
2008-05-12	221.17	0.767052		2008-04-03	3201.61	0.481855		2008-04-21	2155.18	-0.51187		2008-04-02	1075.73	4.6903		2008-04-30	703.95	0.920482
2008-05-13	226.25	2.27089		2008-04-04	3348.29	4.4796		2008-04-22	2196.93	1.91867		2008-04-03	1082.56	0.632911		2008-05-01	687.86	-2.3122
2008-05-14	232	2.50968		2008-04-07	3303.57	-1.34461		2008-04-23	2246.01	2.20944		2008-04-04	1162.65	7.13733		2008-05-02	696.6	1.2626
2008-05-15	236.51	1.92531		2008-04-08	3283.01	-0.624302		2008-04-24	2232.29	-0.612734		2008-04-07	1146.89	-1.3648		2008-05-05	703.99	1.05528
2008-05-16	238.93	1.01801		2008-04-09	3272.21	-0.329509		2008-04-25	2228.44	-0.172618		2008-04-08	1137.25	-0.844086		2008-05-06	719.85	2.22787
2008-05-19	240.76	0.762996		2008-04-10	3248.43	-0.729379		2008-04-28	2246.17	0.792475		2008-04-09	1131.46	-0.510423		2008-05-07	710.79	-1.26658
2008-05-20	237.79	-1.24127		2008-04-11	3219.9	-0.88215		2008-04-29	2187.35	-2.65358		2008-04-10	1116.45	-1.33548		2008-05-08	724.77	1.94773
2008-05-21	232.19	-2.38319		2008-04-14	3228.16	0.256201		2008-04-30	2213.31	1.17984		2008-04-11	1107.02	-0.848229		2008-05-09	719.82	-0.685318
2008-05-22	229.41	-1.20452		2008-04-15	3292.01	1.9586		2008-05-02	2205.76	-0.341701		2008-04-14	1112.94	0.533344		2008-05-12	717.95	-0.260125
2008-05-23	229.71	0.130685		2008-04-16	3413.71	3.63014		2008-05-05	2190.68	-0.686012		2008-04-15	1140.9	2.48123		2008-05-13	726.52	1.18661
2008-05-27	229.5	-0.0914614		2008-04-17	3362.64	-1.50733		2008-05-06	2165.44	-1.15884		2008-04-16	1191.98	4.37984		2008-05-14	719.87	-0.919537
2008-05-28	233.78	1.84775		2008-04-18	3382.9	0.600695		2008-05-07	2186.79	0.981114		2008-04-17	1156.23	-3.04511		2008-05-15	730.93	1.52471
2008-05-29	228.49	-2.28881		2008-04-21	3412.38	0.867667		2008-05-08	2239.1	2.36393		2008-04-18	1167.23	0.946871		2008-05-16	749.09	2.45414
2008-05-30	234.06	2.4085		2008-04-22	3423.09	0.313366		2008-05-09	2214.56	-1.10203		2008-04-21	1181	1.17281		2008-05-19	757.17	1.07287
2008-06-02	229.52	-1.95873		2008-04-23	3431.57	0.247423		2008-05-12	2223.03	0.381739		2008-04-22	1195.86	1.25041		2008-05-20	764.25	0.930716
2008-06-03	228.72	-0.349162		2008-04-24	3378.43	-1.56068		2008-05-13	2231.13	0.363705		2008-04-23	1182.54	-1.12009		2008-05-21	755.03	-1.21375
2008-06-04	226.31	-1.05928		2008-04-25	3386.18	0.229134		2008-05-14	2300.81	3.07531		2008-04-24	1158.94	-2.01589		2008-05-22	746.7	-1.1094
2008-06-05	233.91	3.30307		2008-04-28	3382.69	-0.103119		2008-05-15	2308.97	0.35403		2008-04-25	1156.85	-0.1805		2008-05-23	732.97	-1.85587
2008-06-06	227.58	-2.74346		2008-04-29	3300.53	-2.45882		2008-05-16	2316.76	0.336812		2008-04-28	1163.54	0.576629		2008-05-27	727.72	-0.718841
2008-06-09	222.28	-2.3564		2008-04-30	3327.07	0.800898		2008-05-19	2386.68	2.97336		2008-04-29	1140.9	-1.96497		2008-05-28	738.49	1.46912
2008-06-10	218.73	-1.60998		2008-05-01	3285.13	-1.26858		2008-05-20	2333.19	-2.26668		2008-04-30	1150.85	0.868338		2008-05-29	723.03	-2.11568
2008-06-11	217.2	-0.70195		2008-05-02	3317.83	0.990473		2008-05-21	2364.85	1.34782		2008-05-01	1126.03	-2.18026		2008-05-30	728.88	0.805839
2008-06-12	214.98	-1.02736		2008-05-05	3298.25	-0.591893		2008-05-22	2391.72	1.12982		2008-05-02	1137.41	1.00556		2008-06-02	729.87	0.135733
2008-06-13	221.36	2.92453		2008-05-06	3341.52	1.30338		2008-05-23	2347.41	-1.87002		2008-05-05	1119.93	-1.54876		2008-06-03	717.26	-1.7428
2008-06-16	228.97	3.38007		2008-05-07	3291.16	-1.51857		2008-05-26	2326.86	-0.879287		2008-05-06	1154.66	3.05397		2008-06-04	708.96	-1.16393
2008-06-17	228.89	-0.0349452		2008-05-08	3348.25	1.71977		2008-05-27	2280.95	-1.99277		2008-05-07	1135.66	-1.65919		2008-06-05	741.16	4.44174
2008-06-18	227.32	-0.688282		2008-05-09	3335.67	-0.376426		2008-05-28	2237.78	-1.91077		2008-05-08	1155.76	1.75442		2008-06-06	730.09	-1.50487
2008-06-19	231.45	1.80052		2008-05-12	3366.49	0.91971		2008-05-29	2204.64	-1.49201		2008-05-09	1158.19	0.210031		2008-06-09	748.59	2.50236
2008-06-20	224.89	-2.87525		2008-05-13	3407.15	1.20055		2008-05-30	2309.1	4.62936		2008-05-12	1168.92	0.92218		2008-06-10	731.92	-2.25202
2008-06-23	224.54	-0.155753		2008-05-14	3483.43	2.21413		2008-06-02	2333.67	1.05843		2008-05-13	1206.8	3.1892		2008-06-11	737.87	0.809644
2008-06-24	219.45	-2.29294		2008-05-15	3503.95	0.587346		2008-06-03	2380	1.96584		2008-05-14	1259.23	4.25282		2008-06-12	724.62	-1.81203
2008-06-25	220.01	0.254858		2008-05-16	3537.75	0.960003		2008-06-04	2326.09	-2.29117		2008-05-15	1265.15	0.469027		2008-06-13	731.86	0.994186
2008-06-26	211.31	-4.03468		2008-05-19	3565.05	0.768715		2008-06-05	2297.7	-1.22801		2008-05-16	1296.66	2.4601		2008-06-16	734.99	0.426765
2008-06-27	207.84	-1.65577		2008-05-20	3538.94	-0.735083		2008-06-06	2269.48	-1.23579		2008-05-19	1303	0.487757		2008-06-17	748.56	1.82945
2008-06-30	203.54	-2.0906		2008-05-21	3528.15	-0.305359		2008-06-09	2266.09	-0.149485		2008-05-20	1290.18	-0.988755		2008-06-18	747.25	-0.175156
2008-07-01	198.1	-2.70906		2008-05-22	3513.41	-0.418658		2008-06-10	2221.33	-1.99498		2008-05-21	1293.17	0.231482		2008-06-19	731.51	-2.12889
2008-07-02	189.15	-4.62316		2008-05-23	3515.32	0.0543484		2008-06-11	2174.07	-2.15051		2008-05-22	1270.21	-1.79143		2008-06-20	726.48	-0.689994
2008-07-03	185.9	-1.73315		2008-05-26	3504.02	-0.321968		2008-06-12	2175.91	0.0845981		2008-05-23	1287.7	1.36754		2008-06-23	753.87	3.7009
2008-07-07	183.52	-1.28852		2008-05-27	3423.99	-2.31043		2008-06-13	2206.11	1.37838		2008-05-26	1273.6	-1.10101		2008-06-24	740.56	-1.78133
2008-07-08	185.93	1.30466		2008-05-28	3425.14	0.0335809		2008-06-16	2251.22	2.02415		2008-05-27	1241.81	-2.52775		2008-06-25	736.87	-0.499517
2008-07-09	182.94	-1.6212		2008-05-29	3316.2	-3.23228		2008-06-17	2322.99	3.13829		2008-05-28	1243.06	0.100609		2008-06-26	729.71	-0.976429
2008-07-10	186.14	1.73408		2008-05-30	3450.71	3.97605		2008-06-18	2270.04	-2.30577		2008-05-29	1164.08	-6.5645		2008-06-27	735.73	0.821601
2008-07-11	187.56	0.759972		2008-06-02	3451.4	0.0199939		2008-06-19	2296.99	1.18021		2008-05-30	1235.25	5.93423		2008-06-30	747.99	1.65264
2008-07-14	189.04	0.785984		2008-06-03	3441.97	-0.273596		2008-06-20	2254.42	-1.87068		2008-06-02	1256.2	1.68179		2008-07-01	753.21	0.695446
2008-07-15	189.27	0.121593		2008-06-04	3385.46	-1.65542		2008-06-23	2248.38	-0.268278		2008-06-03	1257.12	0.0732099		2008-07-02	730.45	-3.06833
2008-07-16	197.26	4.13481		2008-06-05	3436.24	1.48881		2008-06-24	2198.04	-2.26439		2008-06-04	1223.76	-2.68953		2008-07-03	725.17	-0.725467
2008-07-17	197.18	-0.0405638		2008-06-06	3387.73	-1.42178		2008-06-25	2240.52	1.91419		2008-06-05	1246.65	1.85319		2008-07-07	707.46	-2.4725
2008-07-18	197.64	0.233018		2008-06-09	3350.29	-1.11132		2008-06-26	2172.31	-3.09169		2008-06-06	1230.5	-1.30394		2008-07-08	696.49	-1.56277
2008-07-21	200.74	1.55633		2008-06-10	3267.96	-2.4881		2008-06-27	2148.66	-1.09467		2008-06-09	1192.02	-3.17712		2008-07-09	682.25	-2.06573
2008-07-22	202.04	0.645516		2008-06-11	3246.07	-0.67209		2008-06-30	2138.04	-0.495487		2008-06-10	1151.42	-3.46534		2008-07-10	702.04	2.85942
2008-07-23	200.34	-0.844977		2008-06-12	3221.22	-0.768486		2008-07-01	2078.77	-2.81131		2008-06-11	1150.52	-0.0781949		2008-07-11	697.59	-0.635884
2008-07-24	193.06	-3.70149		2008-06-13	3279.24	1.78515		2008-07-02	2030.42	-2.35337		2008-06-12	1149.37	-0.100005		2008-07-14	702.6	0.71562
2008-07-25	195.97	1.49606		2008-06-16	3368.66	2.69034		2008-07-03	2010.33	-0.994378		2008-06-13	1181.94	2.79432		2008-07-15	673.49	-4.23146
2008-07-28	191.58	-2.26561		2008-06-17	3432.47	1.87651		2008-07-04	2023.53	0.654462		2008-06-16	1241.65	4.9284		2008-07-16	659.82	-2.05061
2008-07-29	198.62	3.6088		2008-06-18	3376.25	-1.65145		2008-07-07	2096.64	3.54926		2008-06-17	1270.1	2.26545		2008-07-17	648.05	-1.79992
2008-07-30	199.99	0.687391		2008-06-19	3413.35	1.09286		2008-07-08	2045.28	-2.48014		2008-06-18	1257.79	-0.973942		2008-07-18	658.17	1.54954
2008-07-31	196.28	-1.87252		2008-06-20	3351.78	-1.82027		2008-07-09	2033.72	-0.566807		2008-06-19	1273	1.20201		2008-07-21	677.69	2.92267
2008-08-01	193.46	-1.44714		2008-06-23	3362.6	0.322294		2008-07-10	1974.42	-2.95919		2008-06-20	1238.21	-2.77095		2008-07-22	661.47	-2.42253
2008-08-04	186.8	-3.50322		2008-06-24	3344.46	-0.540924		2008-07-11	1955.27	-0.974639		2008-06-23	1252.03	1.10994		2008-07-23	634.96	-4.09026
2008-08-05	188.68	1.00139		2008-06-25	3389.45	1.33624		2008-07-14	1971.6	0.83171		2008-06-24	1241.82	-0.818819		2008-07-24	631.06	-0.616106
2008-08-06	191.22	1.33721		2008-06-26	3280.87	-3.2559		2008-07-15	1895.14	-3.95527		2008-06-25	1253.48	0.934564		2008-07-25	636.76	0.899187
2008-08-07	190.18	-0.545361		2008-06-27	3231.1	-1.5286		2008-07-16	1918.25	1.21206		2008-06-26	1194.73	-4.80035		2008-07-28	634.07	-0.423346
2008-08-08	191.95	0.926393		2008-06-30	3230.42	-0.0210477		2008-07-17	1996.64	4.00525		2008-06-27	1154.77	-3.4019		2008-07-29	627.46	-1.04794
2008-08-11	193.7	0.907565		2008-07-01	3143.84	-2.71672		2008-07-18	1959.94	-1.85519		2008-06-30	1144.25	-0.915179		2008-07-30	662.52	5.43708
2008-08-12	194.45	0.386449		2008-07-02	3046.58	-3.14253		2008-07-21	2030.73	3.54815		2008-07-01	1083.15	-5.48759		2008-07-31	640.36	-3.40202
2008-08-13	199.31	2.46863		2008-07-03	3042.14	-0.145843		2008-07-22	2010.82	-0.985274		2008-07-02	1021.65	-5.84545		2008-08-01	638.87	-0.232953
2008-08-14	200.03	0.360595		2008-07-04	3054.6	0.408744		2008-07-23	2026.57	0.780211		2008-07-03	1021.99	0.033274		2008-08-04	606.83	-5.14523
2008-08-15	200.45	0.209748		2008-07-07	3083.31	0.935504		2008-07-24	1933.95	-4.67802		2008-07-04	1023.32	0.130054		2008-08-05	612.23	0.885934
2008-08-18	197.26	-1.60422		2008-07-08	3057.72	-0.833416		2008-07-25	1936.9	0.152421		2008-07-07	1048.58	2.43846		2008-08-06	624.88	2.04516
2008-08-19	195.48	-0.906458		2008-07-09	3062.72	0.163387		2008-07-28	1904.6	-1.68167		2008-07-08	1028.25	-1.95785		2008-08-07	616.19	-1.40043
2008-08-20	199.28	1.92528		2008-07-10	3090.24	0.894535		2008-07-29	1970.04	3.37818		2008-07-09	1022.15	-0.595008		2008-08-08	611.92	-0.69538
2008-08-21	200.12	0.420632		2008-07-11	3092.17	0.0624352		2008-07-30	2020.98	2.55287		2008-07-10	1028.37	0.606677		2008-08-11	610.09	-0.299507
2008-08-22	203	1.42888		2008-07-14	3139.61	1.52255		2008-07-31	2039.4	0.90731		2008-07-11	1030.32	0.189441		2008-08-12	607.34	-0.451772
2008-08-25	199.21	-1.88464		2008-07-15	3098.61	-1.3145		2008-08-01	1994.07	-2.24779		2008-07-14	1053.13	2.18972		2008-08-13	628.14	3.36743
2008-08-26	197.14	-1.04454		2008-07-16	3157.6	1.88586		2008-08-04	1982.48	-0.582919		2008-07-15	1033.66	-1.86608		2008-08-14	619.78	-1.33985
2008-08-27	200.08	1.48032		2008-07-17	3173.32	0.496611		2008-08-05	1983.21	0.0368158		2008-07-16	1073.9	3.8191		2008-08-15	608.74	-1.79733
2008-08-28	202.12	1.01443		2008-07-18	3166.34	-0.220201		2008-08-06	1967.2	-0.810553		2008-07-17	1074.8	0.0837716		2008-08-18	600.71	-1.3279
2008-08-29	200.1	-1.00443		2008-07-21	3222.75	1.76587		2008-08-07	2016.15	2.45785		2008-07-18	1061.82	-1.21502		2008-08-19	617.46	2.7502
2008-09-02	193.06	-3.58162		2008-07-22	3177.88	-1.40207		2008-08-08	2020.28	0.204636		2008-07-21	1090.37	2.65327		2008-08-20	635.02	2.80422
2008-09-03	189.53	-1.84537		2008-07-23	3157.5	-0.643373		2008-08-11	2008.85	-0.56737		2008-07-22	1054.67	-3.32892		2008-08-21	649.19	2.20689
2008-09-04	182.35	-3.86194		2008-07-24	3016.61	-4.56469		2008-08-12	1973.4	-1.78045		2008-07-23	1050.44	-0.40188		2008-08-22	638.92	-1.59462
2008-09-05	182.2	-0.0822932		2008-07-25	3044.79	0.929825		2008-08-13	1948.07	-1.29188		2008-07-24	985.81	-6.35008		2008-08-25	629.78	-1.44087
2008-09-08	180.13	-1.14262		2008-07-28	3022.04	-0.749983		2008-08-14	1944.67	-0.174684		2008-07-25	993.56	0.783081		2008-08-26	641.7	1.87504
2008-09-09	165.37	-8.54934		2008-07-29	3102.18	2.6173		2008-08-15	2020.33	3.81686		2008-07-28	985.95	-0.768881		2008-08-27	649.44	1.19895
2008-09-10	167.1	1.0407		2008-07-30	3161.36	1.88972		2008-08-18	2042.2	1.07668		2008-07-29	1028.84	4.25816		2008-08-28	644.27	-0.799256
2008-09-11	166.16	-0.564126		2008-07-31	3148.43	-0.40984		2008-08-19	2018.04	-1.19009		2008-07-30	1059.12	2.90064		2008-08-29	635.87	-1.31238
2008-09-12	170.33	2.47866		2008-08-01	3082.5	-2.1163		2008-08-20	2049.3	1.53715		2008-07-31	1051.64	-0.708752		2008-09-02	605.7	-4.86093
2008-09-15	159.53	-6.55057		2008-08-04	3015.85	-2.18592		2008-08-21	2117.72	3.28418		2008-08-01	1030.49	-2.03164		2008-09-03	602.93	-0.458371
2008-09-16	164.11	2.83049		2008-08-05	3008.65	-0.239024		2008-08-22	2157.14	1.84432		2008-08-04	1003.34	-2.67		2008-09-04	590.61	-2.06452
2008-09-17	155.27	-5.53714		2008-08-06	3025.3	0.551879		2008-08-25	2127.27	-1.39438		2008-08-05	1007.34	0.397876		2008-09-05	588.35	-0.383389
2008-09-18	167.04	7.30678		2008-08-07	3041.65	0.538987		2008-08-26	2128.46	0.0559246		2008-08-06	1018.41	1.09294		2008-09-08	584.5	-0.656523
2008-09-19	179.2	7.02692		2008-08-08	2974.57	-2.23006		2008-08-27	2145.25	0.785738		2008-08-07	1019.37	0.0942202		2008-09-09	546.08	-6.79913
2008-09-22	172.13	-4.02525		2008-08-11	2943.43	-1.05239		2008-08-28	2171.32	1.20792		2008-08-08	998.5	-2.06859		2008-09-10	566.35	3.64468
2008-09-23	167.07	-2.98371		2008-08-12	2946.92	0.118499		2008-08-29	2196.62	1.15845		2008-08-11	992.95	-0.557384		2008-09-11	574.14	1.3661
2008-09-24	166.44	-0.3778		2008-08-13	2954.1	0.243348		2008-09-01	2190.05	-0.299544		2008-08-12	1010.03	1.7055		2008-09-12	590.93	2.88243
2008-09-25	169.5	1.8218		2008-08-14	2971.31	0.58089		2008-09-02	2148.4	-1.9201		2008-08-13	1017.64	0.750619		2008-09-15	549.93	-7.19066
2008-09-26	165.24	-2.5454		2008-08-15	3040.16	2.29072		2008-09-03	2066	-3.9109		2008-08-14	1026.29	0.846414		2008-09-16	570.56	3.68273
2008-09-29	154.1	-6.97972		2008-08-18	3011.26	-0.955155		2008-09-04	2002.76	-3.10881		2008-08-15	1061.69	3.39116		2008-09-17	556.63	-2.47176
2008-09-30	150.43	-2.41039		2008-08-19	3022.56	0.374556		2008-09-05	1920.48	-4.19511		2008-08-18	1055.94	-0.543061		2008-09-18	572.55	2.81993
2008-10-01	151.89	0.965871		2008-08-20	3122.64	3.25746		2008-09-08	1990.17	3.56449		2008-08-19	1059.79	0.363941		2008-09-19	611.59	6.59621
2008-10-02	138.92	-8.92583		2008-08-21	3173.23	1.60712		2008-09-09	1862.69	-6.61984		2008-08-20	1111.26	4.74237		2008-09-22	605.18	-1.05362
2008-10-03	134.64	-3.12937		2008-08-22	3216.03	1.33977		2008-09-10	1805.59	-3.11343		2008-08-21	1125.28	1.25374		2008-09-23	588.55	-2.7864
2008-10-06	125.02	-7.41308		2008-08-25	3172.88	-1.3508		2008-09-11	1783.37	-1.23826		2008-08-22	1159.81	3.02243		2008-09-24	588.49	-0.0101951
2008-10-07	112.65	-10.4188		2008-08-26	3141.49	-0.994248		2008-09-12	1897.67	6.2122		2008-08-25	1148.53	-0.977333		2008-09-25	602.08	2.28304
2008-10-08	107.76	-4.43791		2008-08-27	3196.46	1.73467		2008-09-15	1824.69	-3.92167		2008-08-26	1120.14	-2.50292		2008-09-26	590.66	-1.91498
2008-10-09	101.23	-6.25114		2008-08-28	3231.11	1.07818		2008-09-16	1772.12	-2.92335		2008-08-27	1135.59	1.36987		2008-09-29	525.54	-11.6814
2008-10-10	104.31	2.99721		2008-08-29	3221.04	-0.312144		2008-09-17	1738.74	-1.90159		2008-08-28	1151.26	1.37047		2008-09-30	556.46	5.7169
2008-10-13	120.61	14.5195		2008-09-01	3206.24	-0.460538		2008-09-18	1727.23	-0.664174		2008-08-29	1159.57	0.719225		2008-10-01	546.97	-1.72013
2008-10-14	114.36	-5.32108		2008-09-02	3101.51	-3.32098		2008-09-19	1881.53	8.55663		2008-09-01	1153.07	-0.56213		2008-10-02	512.4	-6.52884
2008-10-15	101	-12.4231		2008-09-03	2961.82	-4.60851		2008-09-22	1854.49	-1.44756		2008-09-02	1102.37	-4.49655		2008-10-03	510.73	-0.32645
2008-10-16	107.74	6.46004		2008-09-04	2858.02	-3.56749		2008-09-23	1805.64	-2.66946		2008-09-03	1039.91	-5.83282		2008-10-06	490.48	-4.04566
2008-10-17	108.2	0.426045		2008-09-05	2809.83	-1.70051		2008-09-24	1847.34	2.28317		2008-09-04	1011.16	-2.8036		2008-10-07	462.37	-5.90191
2008-10-20	114.72	5.8513		2008-09-08	2796.35	-0.480899		2008-09-25	1855.65	0.448827		2008-09-05	993.58	-1.75389		2008-10-08	465.74	0.72621
2008-10-21	108.43	-5.63896		2008-09-09	2546.58	-9.35637		2008-09-26	1750.27	-5.8465		2008-09-08	979.15	-1.46297		2008-10-09	412.98	-12.0228
2008-10-22	100.08	-8.01349		2008-09-10	2554.9	0.32618		2008-09-29	1573.59	-10.641		2008-09-09	871.28	-11.6721		2008-10-10	379.33	-8.49926
2008-10-23	95.95	-4.21426		2008-09-11	2536.6	-0.718848		2008-09-30	1578.66	0.321675		2008-09-10	886.63	1.74644		2008-10-13	450.64	17.2262
2008-10-24	90.4	-5.9583		2008-09-12	2656.97	4.63618		2008-10-01	1603.01	1.53067		2008-09-11	886.08	-0.0620519		2008-10-14	450.81	0.037717
2008-10-27	84.69	-6.52467		2008-09-15	2498.23	-6.16039		2008-10-02	1522.88	-5.12798		2008-09-12	930.3	4.86999		2008-10-15	379.83	-17.1322
2008-10-28	89.64	5.68041		2008-09-16	2516.57	0.731438		2008-10-03	1574.54	3.33599		2008-09-15	857.46	-8.15326		2008-10-16	409.67	7.56282
2008-10-29	92.21	2.82669		2008-09-17	2433.79	-3.34472		2008-10-06	1355.36	-14.9896		2008-09-16	858.48	0.118885		2008-10-17	407.43	-0.548282
2008-10-30	97.55	5.62965		2008-09-18	2502.53	2.78525		2008-10-07	1320.06	-2.63899		2008-09-17	851.26	-0.844578		2008-10-20	452.95	10.5913
2008-10-31	102.2	4.65666		2008-09-19	2731.47	8.75377		2008-10-08	1241.38	-6.14535		2008-09-18	893.65	4.85966		2008-10-21	434.21	-4.22535
2008-11-03	106.51	4.13072		2008-09-22	2683.13	-1.78559		2008-10-09	1214.55	-2.185		2008-09-19	971.36	8.3383		2008-10-22	389.04	-10.9846
2008-11-04	114.14	6.91869		2008-09-23	2604.22	-2.98508		2008-10-10	1093.76	-10.4752		2008-09-22	943.48	-2.9122		2008-10-23	413.56	6.11204
2008-11-05	102.97	-10.2988		2008-09-24	2672.05	2.57128		2008-10-13	1265.56	14.5893		2008-09-23	914.25	-3.14711		2008-10-24	397.59	-3.93813
2008-11-06	95.43	-7.60447		2008-09-25	2711.67	1.47187		2008-10-14	1321.99	4.36235		2008-09-24	950.42	3.87999		2008-10-27	374.71	-5.92689
2008-11-07	100.19	4.86754		2008-09-26	2576.79	-5.10202		2008-10-15	1223.66	-7.72918		2008-09-25	960.38	1.0425		2008-10-28	418.68	11.0955
2008-11-10	95.63	-4.65818		2008-09-29	2285.78	-11.9837		2008-10-16	1138.39	-7.22314		2008-09-26	903.49	-6.1064		2008-10-29	429.52	2.55614
2008-11-11	90.63	-5.37013		2008-09-30	2326.18	1.75201		2008-10-17	1191.8	4.58498		2008-09-29	776.23	-15.1816		2008-10-30	448.12	4.23927
2008-11-12	81.36	-10.7902		2008-10-01	2389.98	2.70576		2008-10-20	1267.41	6.15107		2008-09-30	793.73	2.22945		2008-10-31	450.83	0.602927
2008-11-13	90.04	10.137		2008-10-02	2175.1	-9.42104		2008-10-21	1249.12	-1.45361		2008-10-01	821.98	3.49727		2008-11-03	440.73	-2.26579
2008-11-14	83.34	-7.73254		2008-10-03	2160.59	-0.669331		2008-10-22	1081.05	-14.4507		2008-10-02	742.73	-10.1383		2008-11-04	469.88	6.40449
2008-11-17	82.15	-1.43818		2008-10-06	1908.71	-12.3954		2008-10-23	1023.88	-5.43335		2008-10-03	735.88	-0.926553		2008-11-05	448.35	-4.69032
2008-11-18	80.31	-2.26527		2008-10-07	1719.62	-10.4324		2008-10-24	923.34	-10.3357		2008-10-06	653.2	-11.9184		2008-11-06	421.37	-6.20629
2008-11-19	72.3	-10.507		2008-10-08	1652.06	-4.00803		2008-10-27	846.3	-8.71236		2008-10-07	552.1	-16.8154		2008-11-07	440.58	4.45807
2008-11-20	64.36	-11.6332		2008-10-09	1582.85	-4.2796		2008-10-28	847.24	0.11101		2008-10-08	530.14	-4.05881		2008-11-10	442.51	0.437102
2008-11-21	68.46	6.17573		2008-10-10	1489.15	-6.10215		2008-10-29	919.8	8.21722		2008-10-09	515.26	-2.84695		2008-11-11	428.3	-3.26392
2008-11-24	76.62	11.2609		2008-10-13	1784.49	18.0927		2008-10-30	1007.76	9.13291		2008-10-10	499.43	-3.12042		2008-11-12	396.89	-7.61647
2008-11-25	79.74	3.99132		2008-10-14	1798.47	0.780364		2008-10-31	1034.32	2.60142		2008-10-13	606.1	19.3578		2008-11-13	440.72	10.4751
2008-11-26	86.47	8.10262		2008-10-15	1588.46	-12.4171		2008-11-03	1107.21	6.80991		2008-10-14	589.02	-2.85849		2008-11-14	422.86	-4.13686
2008-11-28	87.16	0.794798		2008-10-16	1604.98	1.03463		2008-11-04	1243.02	11.5701		2008-10-15	508.08	-14.7821		2008-11-17	416.23	-1.58032
2008-12-01	75.42	-14.4673		2008-10-17	1630.77	1.5941		2008-11-05	1160	-6.91239		2008-10-16	516.23	1.59135		2008-11-18	429.83	3.21518
2008-12-02	80.18	6.12016		2008-10-20	1720.41	5.35103		2008-11-06	1029.43	-11.9415		2008-10-17	525.92	1.85967		2008-11-19	407.16	-5.41836
2008-12-03	82.86	3.28783		2008-10-21	1664.16	-3.32421		2008-11-07	1062.68	3.17888		2008-10-20	556.25	5.60687		2008-11-20	360.13	-12.2741
2008-12-04	78.63	-5.23991		2008-10-22	1463.07	-12.8784		2008-11-10	1118.78	5.14448		2008-10-21	535.43	-3.81477		2008-11-21	402.11	11.0261
2008-12-05	82.46	4.756		2008-10-23	1345.25	-8.39571		2008-11-11	1057.53	-5.63028		2008-10-22	478.68	-11.2038		2008-11-24	427.35	6.08777
2008-12-08	89.57	8.27071		2008-10-24	1232.22	-8.77624		2008-11-12	973.79	-8.24956		2008-10-23	431.35	-10.4112		2008-11-25	430.17	0.657713
2008-12-09	84.38	-5.969		2008-10-27	1135.61	-8.16475		2008-11-13	977.08	0.337286		2008-10-24	396.94	-8.31347		2008-11-26	455.64	5.75225
2008-12-10	86.6	2.59694		2008-10-28	1157.67	1.92394		2008-11-14	996.61	1.9791		2008-10-27	358.76	-10.1131		2008-11-28	448.69	-1.53708
2008-12-11	83.8	-3.28668		2008-10-29	1253.83	7.97935		2008-11-17	994.05	-0.257201		2008-10-28	368.75	2.74653		2008-12-01	402.06	-10.9731
2008-12-12	86.48	3.14802		2008-10-30	1362.73	8.32872		2008-11-18	969.69	-2.48111		2008-10-29	400.35	8.22203		2008-12-02	416.85	3.61251
2008-12-15	82.85	-4.28814		2008-10-31	1397.03	2.48585		2008-11-19	920.28	-5.22985		2008-10-30	439.84	9.40719		2008-12-03	418.38	0.366367
2008-12-16	88.46	6.55187		2008-11-03	1559.31	10.9895		2008-11-20	849.24	-8.03361		2008-10-31	458.52	4.15929		2008-12-04	391.6	-6.61492
2008-12-17	89.63	1.31396		2008-11-04	1740.64	11.0009		2008-11-21	835.87	-1.58687		2008-11-03	522.21	13.0066		2008-12-05	396.18	1.16277
2008-12-18	87.7	-2.17682		2008-11-05	1554.03	-11.3401		2008-11-24	952.79	13.0921		2008-11-04	593.32	12.7664		2008-12-08	419.02	5.605
2008-12-19	90.03	2.6221		2008-11-06	1370.18	-12.5909		2008-11-25	995.03	4.33784		2008-11-05	511.41	-14.8562		2008-12-09	417.32	-0.406534
2008-12-22	86.67	-3.80351		2008-11-07	1432.46	4.44511		2008-11-26	973.21	-2.2173		2008-11-06	439.73	-15.1011		2008-12-10	437.08	4.62629
2008-12-23	86.48	-0.219463		2008-11-10	1427.54	-0.344056		2008-11-27	1019.11	4.60851		2008-11-07	464.74	5.53172		2008-12-11	434.91	-0.497713
2008-12-24	86.42	-0.0694043		2008-11-11	1317.37	-8.03154		2008-11-28	1016.91	-0.216108		2008-11-10	455.06	-2.10488		2008-12-12	431.39	-0.812656
2008-12-26	87.99	1.8004		2008-11-12	1137.25	-14.7024		2008-12-01	948.95	-6.91678		2008-11-11	416.14	-8.94075		2008-12-15	429.93	-0.339015
2008-12-29	85.41	-2.976		2008-11-13	1207.79	6.01792		2008-12-02	991.48	4.38427		2008-11-12	349.4	-17.4804		2008-12-16	445.33	3.51932
2008-12-30	84.81	-0.704973		2008-11-14	1182.33	-2.13052		2008-12-03	994.65	0.319214		2008-11-13	374.15	6.84394		2008-12-17	438.6	-1.52277
2008-12-31	86.36	1.81111		2008-11-17	1175.74	-0.558933		2008-12-04	1025.79	3.08274		2008-11-14	364.06	-2.73381		2008-12-18	413.28	-5.94625
2009-01-02	91.59	5.87975		2008-11-18	1121.98	-4.68028		2008-12-05	958.89	-6.7442		2008-11-17	356.11	-2.2079		2008-12-19	411.86	-0.344184
2009-01-05	92.98	1.50623		2008-11-19	1016.26	-9.89658		2008-12-08	1021.28	6.30357		2008-11-18	351.41	-1.3286		2008-12-22	401.25	-2.60988
2009-01-06	95.33	2.49601		2008-11-20	874.94	-14.9729		2008-12-09	978.9	-4.23825		2008-11-19	302.95	-14.8386		2008-12-23	399.94	-0.327014
2009-01-07	89.38	-6.44476		2008-11-21	906.49	3.54247		2008-12-10	970.72	-0.839143		2008-11-20	252.51	-18.2117		2008-12-24	400.67	0.182361
2009-01-08	92.1	2.9978		2008-11-24	1064.74	16.0906		2008-12-11	953.51	-1.78882		2008-11-21	265.25	4.92219		2008-12-26	408.03	1.82026
2009-01-09	90.59	-1.65311		2008-11-25	1118.38	4.91506		2008-12-12	928.24	-2.68596		2008-11-24	322.78	19.6298		2008-12-29	416.07	1.95128
2009-01-12	85.59	-5.67754		2008-11-26	1174.62	4.90635		2008-12-15	945.22	1.81274		2008-11-25	336.76	4.23995		2008-12-30	423.78	1.83609
2009-01-13	84.64	-1.11615		2008-11-27	1206.43	2.67209		2008-12-16	968.23	2.4052		2008-11-26	355.8	5.49983		2008-12-31	429.6	1.36401
2009-01-14	79.47	-6.30274		2008-11-28	1214.93	0.702088		2008-12-17	979.42	1.14909		2008-11-27	367.77	3.3089		2009-01-02	449.3	4.48363
2009-01-15	82.49	3.72975		2008-12-01	1068.96	-12.8		2008-12-18	1010.59	3.1329		2008-11-28	365.61	-0.589055		2009-01-05	456.53	1.59636
2009-01-16	82.78	0.350941		2008-12-02	1116.82	4.37991		2008-12-19	1004.56	-0.598468		2008-12-01	311.41	-16.0457		2009-01-06	459.62	0.674565
2009-01-20	76.65	-7.69369		2008-12-03	1175.26	5.1004		2008-12-22	1011.7	0.708245		2008-12-02	330.26	5.87699		2009-01-07	441.84	-3.94522
2009-01-21	79.59	3.76389		2008-12-04	1140.11	-3.03647		2008-12-23	1019.6	0.777831		2008-12-03	347.58	5.11146		2009-01-08	447.06	1.1745
2009-01-22	75.77	-4.9186		2008-12-05	1136.13	-0.3497		2008-12-29	1024.35	0.464787		2008-12-04	336.57	-3.21887		2009-01-09	432.96	-3.20475
2009-01-23	76.99	1.59731		2008-12-08	1215.66	6.76594		2008-12-30	1042.45	1.75154		2008-12-05	335.65	-0.27372		2009-01-12	418.9	-3.30131
2009-01-26	78.13	1.46986		2008-12-09	1131.26	-7.19551		2009-01-02	1117.04	6.91086		2008-12-08	357.84	6.4017		2009-01-13	427.92	2.1304
2009-01-27	79.45	1.67538		2008-12-10	1156.09	2.17116		2009-01-05	1167.27	4.39854		2008-12-09	326.3	-9.22688		2009-01-14	408.98	-4.527
2009-01-28	82.75	4.06961		2008-12-11	1149.14	-0.602979		2009-01-06	1157.7	-0.823241		2008-12-10	331.76	1.65946		2009-01-15	413.84	1.18132
2009-01-29	79.99	-3.39224		2008-12-12	1151.09	0.169548		2009-01-07	1122.83	-3.0583		2008-12-11	322.51	-2.82777		2009-01-16	418.47	1.11258
2009-01-30	79.45	-0.677373		2008-12-15	1144.5	-0.574146		2009-01-08	1119.98	-0.254146		2008-12-12	323.23	0.223		2009-01-20	398.6	-4.86468
2009-02-02	78.66	-0.999313		2008-12-16	1203.32	5.01165		2009-01-09	1116.76	-0.287919		2008-12-15	319.61	-1.12626		2009-01-21	422.65	5.8586
2009-02-03	80.14	1.86403		2008-12-17	1286.92	6.71674		2009-01-12	1083.51	-3.02259		2008-12-16	338.67	5.79247		2009-01-22	411.99	-2.55453
2009-02-04	80.78	0.79543		2008-12-18	1286.6	-0.0248687		2009-01-13	1063.35	-1.87815		2008-12-17	368.25	8.37359		2009-01-23	422.28	2.46695
2009-02-05	82.08	1.5965		2008-12-19	1275.91	-0.834343		2009-01-14	991.63	-6.98295		2008-12-18	360.96	-1.99949		2009-01-26	429.28	1.64408
2009-02-06	84.43	2.82284		2008-12-22	1243.83	-2.54643		2009-01-15	996.96	0.536059		2008-12-19	363.92	0.816691		2009-01-27	429.17	-0.0256276
2009-02-09	85.1	0.790425		2008-12-23	1248.11	0.343508		2009-01-16	1031.57	3.41265		2008-12-22	356.04	-2.1891		2009-01-28	439.81	2.44897
2009-02-10	81.04	-4.88842		2008-12-24	1233.6	-1.16937		2009-01-19	1014.69	-1.64988		2008-12-23	356.52	0.134726		2009-01-29	423.3	-3.82617
2009-02-11	80.22	-1.017		2008-12-26	1246.02	1.00177		2009-01-20	995.27	-1.93244		2008-12-24	353.02	-0.986563		2009-01-30	418.41	-1.16193
2009-02-12	80.63	0.509793		2008-12-29	1267.97	1.74627		2009-01-21	994.49	-0.0784014		2008-12-25	353.02	0		2009-02-02	413.95	-1.07166
2009-02-13	81.27	0.790616		2008-12-30	1329.66	4.75061		2009-01-22	985.42	-0.91621		2008-12-26	355.76	0.773163		2009-02-03	421.21	1.73863
2009-02-17	76.27	-6.34973		2008-12-31	1325.02	-0.349572		2009-01-23	990.51	0.515202		2008-12-29	365.01	2.56684		2009-02-04	423.62	0.570531
2009-02-18	74.71	-2.06657		2009-01-02	1423.94	7.20001		2009-01-26	1027.84	3.69948		2008-12-30	388.04	6.11837		2009-02-05	435.12	2.6785
2009-02-19	72.7	-2.72726		2009-01-05	1477.21	3.67275		2009-01-27	1038.69	1.05008		2008-12-31	386.59	-0.374373		2009-02-06	441.95	1.55749
2009-02-20	70.75	-2.71888		2009-01-06	1443.97	-2.27589		2009-01-28	1063.46	2.35674		2009-01-02	416.6	7.47618		2009-02-09	443.04	0.246331
2009-02-23	65.95	-7.02557		2009-01-07	1372.68	-5.06312		2009-01-29	1041.08	-2.12691		2009-01-05	430.38	3.2542		2009-02-10	422.37	-4.77784
2009-02-24	71.2	7.65959		2009-01-08	1409.08	2.6172		2009-01-30	1042.1	0.0979272		2009-01-06	423.52	-1.60678		2009-02-11	416.95	-1.29154
2009-02-25	69	-3.13863		2009-01-09	1410.79	0.121282		2009-02-02	987.93	-5.33813		2009-01-07	398.62	-6.05922		2009-02-12	417.33	0.0910965
2009-02-26	67.79	-1.76918		2009-01-12	1314.34	-7.08152		2009-02-03	1002.25	1.43909		2009-01-08	406.52	1.96245		2009-02-13	417.13	-0.0479352
2009-02-27	66.14	-2.4641		2009-01-13	1279.45	-2.69043		2009-02-04	1018.27	1.58576		2009-01-09	405.74	-0.192057		2009-02-17	390.7	-6.54579
2009-03-02	60.89	-8.27047		2009-01-14	1197.21	-6.64364		2009-02-05	1013.12	-0.507043		2009-01-12	371.9	-8.70876		2009-02-18	389.26	-0.36925
2009-03-03	60.72	-0.279582		2009-01-15	1235.28	3.13038		2009-02-06	1049.06	3.48598		2009-01-13	358.71	-3.61107		2009-02-19	390.74	0.379488
2009-03-04	63.73	4.83823		2009-01-16	1262.49	2.17883		2009-02-09	1075.22	2.46308		2009-01-14	332.55	-7.5724		2009-02-20	381.09	-2.50068
2009-03-05	59.89	-6.21459		2009-01-19	1252.13	-0.823986		2009-02-10	1036.57	-3.66081		2009-01-15	346.02	3.97064		2009-02-23	365.09	-4.28917
2009-03-06	59.95	0.100134		2009-01-20	1172.77	-6.54776		2009-02-11	1040.44	0.372652		2009-01-16	352.17	1.76174		2009-02-24	382.29	4.60356
2009-03-09	58.74	-2.039		2009-01-21	1189.66	1.42991		2009-02-12	1006.78	-3.28866		2009-01-19	349.1	-0.87556		2009-02-25	379.34	-0.774658
2009-03-10	64.57	9.4629		2009-01-22	1148.72	-3.50193		2009-02-13	1036.17	2.87741		2009-01-20	321.98	-8.0869		2009-02-26	379.07	-0.0712016
2009-03-11	65.02	0.694501		2009-01-23	1153.23	0.391842		2009-02-16	1039.79	0.348755		2009-01-21	326.51	1.39711		2009-02-27	368.17	-2.91761
2009-03-12	68.22	4.80429		2009-01-26	1184.57	2.68131		2009-02-17	1016.94	-2.22207		2009-01-22	313.02	-4.21935		2009-03-02	343.63	-6.89793
2009-03-13	69.23	1.46965		2009-01-27	1202.79	1.5264		2009-02-18	986.78	-3.01063		2009-01-23	314.97	0.621031		2009-03-03	344.88	0.363103
2009-03-16	67.9	-1.93983		2009-01-28	1244.78	3.43149		2009-02-19	999.99	1.32982		2009-01-26	322.02	2.21363		2009-03-04	359.35	4.11003
2009-03-17	68.73	1.21498		2009-01-29	1201.16	-3.56711		2009-02-20	956.52	-4.44436		2009-01-27	330.81	2.69305		2009-03-05	341.83	-4.99833
2009-03-18	70.34	2.31548		2009-01-30	1202.14	0.0815545		2009-02-23	934.64	-2.31403		2009-01-28	347.21	4.83856		2009-03-06	346.37	1.3194
2009-03-19	71.82	2.08224		2009-02-02	1153.07	-4.16754		2009-02-24	926.89	-0.832653		2009-01-29	330.3	-4.99285		2009-03-09	347.92	0.4465
2009-03-20	68.34	-4.96677		2009-02-03	1181.42	2.42892		2009-02-25	902.51	-2.66551		2009-01-30	331.13	0.250972		2009-03-10	366.35	5.16166
2009-03-23	74.32	8.38848		2009-02-04	1208.77	2.28862		2009-02-26	924.02	2.35539		2009-02-02	311.94	-5.97002		2009-03-11	362.02	-1.18897
2009-03-24	72.9	-1.92915		2009-02-05	1213.35	0.378182		2009-02-27	905.47	-2.02796		2009-02-03	321.11	2.89729		2009-03-12	373.17	3.03346
2009-03-25	74.26	1.84838		2009-02-06	1234.74	1.74753		2009-03-02	863.19	-4.78193		2009-02-04	329.12	2.46387		2009-03-13	370.54	-0.707268
2009-03-26	82.68	10.7405		2009-02-09	1280.09	3.607		2009-03-03	836.87	-3.09661		2009-02-05	330.21	0.330639		2009-03-16	373.44	0.779595
2009-03-27	81.75	-1.13119		2009-02-10	1244.8	-2.79555		2009-03-04	878.26	4.82739		2009-02-06	335.45	1.57441		2009-03-17	386.49	3.43486
2009-03-30	76.81	-6.2331		2009-02-11	1224.82	-1.6181		2009-03-05	830.55	-5.58545		2009-02-09	349.06	3.97709		2009-03-18	390.18	0.950218
2009-03-31	77.46	0.842683		2009-02-12	1203.48	-1.75765		2009-03-06	806.12	-2.98555		2009-02-10	339.87	-2.66806		2009-03-19	396.78	1.67738
2009-04-01	79.88	3.07638		2009-02-13	1220.26	1.38466		2009-03-09	786.28	-2.49197		2009-02-11	333.27	-1.96102		2009-03-20	381.78	-3.85374
2009-04-02	83.17	4.03612		2009-02-16	1216.58	-0.302031		2009-03-10	836.64	6.20809		2009-02-12	326.32	-2.10745		2009-03-23	412.28	7.68582
2009-04-03	84.56	1.65746		2009-02-17	1151.92	-5.46135		2009-03-11	847.41	1.27908		2009-02-13	329.95	1.10626		2009-03-24	403	-2.27662
2009-04-06	84.11	-0.533588		2009-02-18	1109.08	-3.78993		2009-03-12	838.32	-1.07847		2009-02-16	330.54	0.178655		2009-03-25	405.49	0.615965
2009-04-07	79.43	-5.72493		2009-02-19	1099.13	-0.901189		2009-03-13	852.85	1.71838		2009-02-17	305.31	-7.94		2009-03-26	409.62	1.01337
2009-04-08	81.47	2.53587		2009-02-20	1049.55	-4.61575		2009-03-16	879.39	3.06448		2009-02-18	293.18	-4.05409		2009-03-27	397.93	-2.89538
2009-04-09	86.82	6.36022		2009-02-23	1008.35	-4.00462		2009-03-17	860.76	-2.14128		2009-02-19	283.35	-3.41039		2009-03-30	384.4	-3.45924
2009-04-13	86.75	-0.0806591		2009-02-24	1049.19	3.97031		2009-03-18	848.4	-1.44635		2009-02-20	266.39	-6.17215		2009-03-31	382.31	-0.545188
2009-04-14	85.78	-1.12445		2009-02-25	995.33	-5.26994		2009-03-19	873.61	2.92818		2009-02-23	252.93	-5.18486		2009-04-01	389.77	1.9325
2009-04-15	85.9	0.139795		2009-02-26	991.51	-0.384531		2009-03-20	894.96	2.4145		2009-02-24	267.38	5.55581		2009-04-02	404.33	3.66746
2009-04-16	88.31	2.76695		2009-02-27	962.82	-2.93626		2009-03-23	902.44	0.832318		2009-02-25	250.94	-6.3457		2009-04-03	411.08	1.65565
2009-04-17	87.88	-0.48811		2009-03-02	896.76	-7.10782		2009-03-24	894.93	-0.83567		2009-02-26	250.87	-0.027899		2009-04-06	404.12	-1.7076
2009-04-20	81.46	-7.58601		2009-03-03	886.01	-1.206		2009-03-25	913.78	2.08443		2009-02-27	245.98	-1.96846		2009-04-07	392.87	-2.82331
2009-04-21	84.06	3.14187		2009-03-04	930	4.84563		2009-03-26	942.63	3.1084		2009-03-02	226.43	-8.28144		2009-04-08	397.82	1.25209
2009-04-22	85.77	2.01385		2009-03-05	871.9	-6.45098		2009-03-27	933.68	-0.954007		2009-03-03	225.26	-0.518056		2009-04-09	408.12	2.55616
2009-04-23	84.93	-0.984191		2009-03-06	862.81	-1.04802		2009-03-30	904.06	-3.2238		2009-03-04	240.45	6.52569		2009-04-13	403.34	-1.17814
2009-04-24	86.44	1.76231		2009-03-09	844.88	-2.09999		2009-03-31	919.67	1.71192		2009-03-05	221.26	-8.31737		2009-04-14	401.13	-0.549431
2009-04-27	84.43	-2.35277		2009-03-10	921.59	8.69058		2009-04-01	937.04	1.87111		2009-03-06	219.74	-0.689345		2009-04-15	402.71	0.393114
2009-04-28	84.44	0.0118434		2009-03-11	917.32	-0.464406		2009-04-02	994.73	5.97454		2009-03-09	216.2	-1.62411		2009-04-16	404.8	0.517642
2009-04-29	88.45	4.63962		2009-03-12	925.44	0.881292		2009-04-03	994.3	-0.0432372		2009-03-10	240.77	10.7638		2009-04-17	408	0.787406
2009-04-30	90.98	2.82023		2009-03-13	951.01	2.72553		2009-04-06	989.87	-0.446535		2009-03-11	238.39	-0.993413		2009-04-20	388.7	-4.84593
2009-05-01	91.62	0.700989		2009-03-16	960.95	1.03978		2009-04-07	962.36	-2.8185		2009-03-12	242.82	1.84124		2009-04-21	397.88	2.33426
2009-05-04	98.4	7.13912		2009-03-17	939.51	-2.25639		2009-04-08	960.84	-0.15807		2009-03-13	248.34	2.24783		2009-04-22	392.93	-1.2519
2009-05-05	97.77	-0.642302		2009-03-18	943.68	0.442866		2009-04-09	985.23	2.50672		2009-03-16	249.77	0.574172		2009-04-23	399.5	1.65823
2009-05-06	99.49	1.74394		2009-03-19	1012.02	6.99165		2009-04-14	1013.16	2.79543		2009-03-17	241.79	-3.24709		2009-04-24	410.92	2.81848
2009-05-07	95.03	-4.58645		2009-03-20	980.97	-3.11617		2009-04-15	1017.18	0.395993		2009-03-18	243.41	0.667768		2009-04-27	403.38	-1.85195
2009-05-08	97.82	2.89364		2009-03-23	1035.51	5.41075		2009-04-16	1036.93	1.92303		2009-03-19	265.01	8.50203		2009-04-28	404.93	0.383517
2009-05-11	96.31	-1.55569		2009-03-24	1031.59	-0.379276		2009-04-17	1054.7	1.69919		2009-03-20	256.04	-3.44339		2009-04-29	416.32	2.774
2009-05-12	94.35	-2.05609		2009-03-25	1046.14	1.40059		2009-04-20	993.83	-5.94455		2009-03-23	277.49	8.04512		2009-04-30	408.54	-1.88644
2009-05-13	87.55	-7.48012		2009-03-26	1177.1	11.7947		2009-04-21	988.37	-0.550904		2009-03-24	280.89	1.21782		2009-05-01	420.65	2.92113
2009-05-14	89.52	2.2252		2009-03-27	1157.86	-1.64803		2009-04-22	1015.79	2.73648		2009-03-25	286.32	1.91469		2009-05-04	434.49	3.23718
2009-05-15	88.41	-1.2477		2009-03-30	1086.3	-6.3796		2009-04-23	1048.17	3.13792		2009-03-26	338.89	16.8566		2009-05-05	428.53	-1.38122
2009-05-18	91.46	3.39166		2009-03-31	1105.98	1.79544		2009-04-24	1066.87	1.76833		2009-03-27	333.36	-1.64526		2009-05-06	444.27	3.60717
2009-05-19	94.48	3.24865		2009-04-01	1139.88	3.01912		2009-04-27	1052.87	-1.32094		2009-03-30	308	-7.91232		2009-05-07	438.34	-1.34376
2009-05-20	96.17	1.77293		2009-04-02	1198.41	5.00727		2009-04-28	1053.79	0.0873421		2009-03-31	313.21	1.67741		2009-05-08	457.19	4.21042
2009-05-21	92.66	-3.71806		2009-04-03	1190.59	-0.65467		2009-04-29	1107.01	4.92695		2009-04-01	324.3	3.47951		2009-05-11	442.54	-3.25682
2009-05-22	92.16	-0.541068		2009-04-06	1206.7	1.34404		2009-04-30	1147.5	3.5923		2009-04-02	341.61	5.20007		2009-05-12	446.92	0.984875
2009-05-26	96.28	4.37344		2009-04-07	1147.58	-5.0234		2009-05-04	1242.43	7.94835		2009-04-03	338.19	-1.00619		2009-05-13	432.56	-3.26586
2009-05-27	97.46	1.21814		2009-04-08	1171.02	2.02198		2009-05-05	1218.46	-1.94814		2009-04-06	345.38	2.10374		2009-05-14	434.24	0.387633
2009-05-28	98.63	1.19334		2009-04-09	1229.73	4.89195		2009-05-06	1229.99	0.941827		2009-04-07	326.75	-5.54499		2009-05-15	424.18	-2.34395
2009-05-29	100.98	2.3547		2009-04-10	1229.73	0		2009-05-07	1241.55	0.935456		2009-04-08	333.45	2.02976		2009-05-18	438.37	3.29054
2009-06-01	106.55	5.36919		2009-04-13	1242.36	1.02182		2009-05-08	1251.7	0.814203		2009-04-09	354.27	6.05664		2009-05-19	440.59	0.505144
2009-06-02	107.4	0.794582		2009-04-14	1256.57	1.1373		2009-05-11	1238.71	-1.04321		2009-04-10	354.27	0		2009-05-20	441.27	0.15422
2009-06-03	103.33	-3.86324		2009-04-15	1250.5	-0.484232		2009-05-12	1200.47	-3.13574		2009-04-13	355.42	0.324085		2009-05-21	428.51	-2.93429
2009-06-04	107.51	3.96561		2009-04-16	1260.55	0.800466		2009-05-13	1161.3	-3.31731		2009-04-14	362.23	1.89792		2009-05-22	429.47	0.223782
2009-06-05	108.11	0.556536		2009-04-17	1239.03	-1.72193		2009-05-14	1186.97	2.18638		2009-04-15	365.08	0.783714		2009-05-26	438.7	2.12639
2009-06-08	107.2	-0.845298		2009-04-20	1149.93	-7.46277		2009-05-15	1195.01	0.675071		2009-04-16	369.33	1.1574		2009-05-27	433.48	-1.19701
2009-06-09	110.79	3.29403		2009-04-21	1163.07	1.1362		2009-05-18	1204.78	0.814242		2009-04-17	363.41	-1.61589		2009-05-28	446.94	3.05787
2009-06-10	112.53	1.55833		2009-04-22	1193.27	2.56344		2009-05-19	1240.44	2.91692		2009-04-20	332.9	-8.76895		2009-05-29	452.65	1.26948
2009-06-11	112.79	0.230783		2009-04-23	1206.98	1.14239		2009-05-20	1276.05	2.83032		2009-04-21	332.98	0.0240284		2009-06-01	470.7	3.91017
2009-06-12	111.68	-0.989004		2009-04-24	1222.66	1.29074		2009-05-21	1254.2	-1.72714		2009-04-22	348.53	4.56419		2009-06-02	470.67	-0.00637369
2009-06-15	106.24	-4.9937		2009-04-27	1199.27	-1.93158		2009-05-22	1269.96	1.24875		2009-04-23	345.84	-0.774807		2009-06-03	453.73	-3.66549
2009-06-16	104.51	-1.64179		2009-04-28	1183.67	-1.30933		2009-05-25	1256.5	-1.06553		2009-04-24	354.36	2.43371		2009-06-04	463.4	2.10883
2009-06-17	102.53	-1.91273		2009-04-29	1253.79	5.75512		2009-05-26	1241.09	-1.23401		2009-04-27	345.13	-2.63922		2009-06-05	460.53	-0.621261
2009-06-18	102.51	-0.0195084		2009-04-30	1316.24	4.86082		2009-05-27	1270.92	2.3751		2009-04-28	332.45	-3.74317		2009-06-08	459.9	-0.136893
2009-06-19	104.03	1.4719		2009-05-01	1318.73	0.188997		2009-05-28	1229.34	-3.32636		2009-04-29	357.92	7.382		2009-06-09	463.95	0.876771
2009-06-22	97.46	-6.52373		2009-05-04	1430.22	8.11591		2009-05-29	1220.64	-0.710213		2009-04-30	378.27	5.52987		2009-06-10	467.97	0.86274
2009-06-23	97.49	0.0307771		2009-05-05	1427.46	-0.193164		2009-06-01	1239.26	1.51391		2009-05-01	379.66	0.366789		2009-06-11	476.58	1.82314
2009-06-24	100.75	3.28924		2009-05-06	1461.77	2.37514		2009-06-02	1233.5	-0.465877		2009-05-04	418.91	9.838		2009-06-12	471.51	-1.06953
2009-06-25	102.89	2.10183		2009-05-07	1432.16	-2.04642		2009-06-03	1199.96	-2.75674		2009-05-05	427.63	2.06022		2009-06-15	460.61	-2.33886
2009-06-26	103.32	0.417051		2009-05-08	1449.74	1.22004		2009-06-04	1192.01	-0.664727		2009-05-06	439.93	2.83573		2009-06-16	451.07	-2.09292
2009-06-29	102.24	-1.0508		2009-05-11	1436.38	-0.925817		2009-06-05	1185.67	-0.533294		2009-05-07	421.82	-4.20369		2009-06-17	443.86	-1.61133
2009-06-30	101.13	-1.09162		2009-05-12	1422.26	-0.98789		2009-06-08	1159.85	-2.20173		2009-05-08	427.48	1.33288		2009-06-18	442.87	-0.223292
2009-07-01	101.84	0.699614		2009-05-13	1333.21	-6.46576		2009-06-09	1172.72	1.10352		2009-05-11	419.45	-1.89632		2009-06-19	439.04	-0.868575
2009-07-02	99.99	-1.83328		2009-05-14	1359.61	1.96083		2009-06-10	1183.93	0.951358		2009-05-12	415.18	-1.02322		2009-06-22	417.35	-5.06653
2009-07-06	96.67	-3.37671		2009-05-15	1355.9	-0.273245		2009-06-11	1206.75	1.90914		2009-05-13	379.99	-8.85672		2009-06-23	420.21	0.682939
2009-07-07	92.97	-3.90263		2009-05-18	1377.08	1.54999		2009-06-12	1190.11	-1.38851		2009-05-14	394.51	3.74996		2009-06-24	420.99	0.185449
2009-07-08	90.65	-2.52709		2009-05-19	1436.41	4.21816		2009-06-15	1171.1	-1.61023		2009-05-15	397.84	0.840543		2009-06-25	430.52	2.23847
2009-07-09	90.5	-0.165609		2009-05-20	1489.65	3.63942		2009-06-16	1167.72	-0.289035		2009-05-18	404.66	1.69973		2009-06-26	426.78	-0.872512
2009-07-10	89.64	-0.95482		2009-05-21	1436.64	-3.62341		2009-06-17	1115.88	-4.54098		2009-05-19	428.65	5.75935		2009-06-29	431.96	1.20643
2009-07-13	92.16	2.77245		2009-05-22	1440.42	0.262768		2009-06-18	1127.6	1.04481		2009-05-20	445.15	3.77706		2009-06-30	428.84	-0.72491
2009-07-14	92.48	0.346621		2009-05-25	1434.01	-0.446002		2009-06-19	1158.08	2.6672		2009-05-21	429.96	-3.47191		2009-07-01	429.54	0.163098
2009-07-15	97.21	4.98812		2009-05-26	1452.82	1.30318		2009-06-22	1081.55	-6.83683		2009-05-22	426.75	-0.749382		2009-07-02	413.98	-3.68972
2009-07-16	99.17	1.9962		2009-05-27	1485.15	2.20093		2009-06-23	1091.6	0.924931		2009-05-25	426.39	-0.0843941		2009-07-03	413.98	0
2009-07-17	98.17	-1.01349		2009-05-28	1473.61	-0.78006		2009-06-24	1137.07	4.08103		2009-05-26	436.03	2.23566		2009-07-06	408.5	-1.33257
2009-07-20	99.36	1.20489		2009-05-29	1500.69	1.82098		2009-06-25	1127.11	-0.879794		2009-05-27	444.29	1.87665		2009-07-07	398.29	-2.53115
2009-07-21	100.75	1.38926		2009-06-01	1545.42	2.93707		2009-06-26	1116.88	-0.911775		2009-05-28	439.93	-0.986188		2009-07-08	397.69	-0.150758
2009-07-22	100.32	-0.427712		2009-06-02	1545.76	0.0219981		2009-06-29	1129.1	1.08818		2009-05-29	455.24	3.42091		2009-07-09	402.41	1.17987
2009-07-23	104.35	3.93856		2009-06-03	1492.09	-3.53379		2009-06-30	1132.15	0.269762		2009-06-01	472.34	3.68743		2009-07-10	398.21	-1.0492
2009-07-24	107.58	3.04841		2009-06-04	1525.97	2.24525		2009-07-01	1151.07	1.65735		2009-06-02	475.43	0.652059		2009-07-13	404.56	1.58206
2009-07-27	107.96	0.352603		2009-06-05	1522.4	-0.234224		2009-07-02	1126.68	-2.14167		2009-06-03	461.09	-3.06264		2009-07-14	410.12	1.36497
2009-07-28	107.19	-0.715783		2009-06-08	1497.66	-1.63841		2009-07-03	1106.01	-1.85163		2009-06-04	484.61	4.97512		2009-07-15	424.43	3.42973
2009-07-29	105	-2.06426		2009-06-09	1535.38	2.4874		2009-07-06	1074.96	-2.84755		2009-06-05	488.31	0.760601		2009-07-16	428.85	1.03601
2009-07-30	107.88	2.70591		2009-06-10	1576.76	2.65942		2009-07-07	1069.18	-0.539145		2009-06-08	479.93	-1.73102		2009-07-17	430.69	0.428137
2009-07-31	106.43	-1.3532		2009-06-11	1591.2	0.911634		2009-07-08	1054.37	-1.39486		2009-06-09	494.72	3.03517		2009-07-20	437.29	1.5208
2009-08-03	108.66	2.07362		2009-06-12	1556.94	-2.17661		2009-07-09	1073.09	1.75989		2009-06-10	516.33	4.27541		2009-07-21	442.64	1.21602
2009-08-04	109.01	0.321588		2009-06-15	1504.21	-3.44545		2009-07-10	1055.3	-1.67173		2009-06-11	523.22	1.32559		2009-07-22	438.41	-0.960225
2009-08-05	107.99	-0.940099		2009-06-16	1487.57	-1.11239		2009-07-13	1070.39	1.4198		2009-06-12	506.52	-3.24382		2009-07-23	451.7	2.98637
2009-08-06	105.98	-1.87882		2009-06-17	1435.79	-3.54287		2009-07-14	1051.52	-1.77863		2009-06-15	481.31	-5.10523		2009-07-24	456.62	1.08333
2009-08-07	107.31	1.24714		2009-06-18	1432.77	-0.210559		2009-07-15	1086.77	3.29733		2009-06-16	481.55	0.0498515		2009-07-27	457.58	0.21002
2009-08-10	108.54	1.13969		2009-06-19	1460.44	1.91281		2009-07-16	1079.72	-0.650825		2009-06-17	459.34	-4.72194		2009-07-28	450.16	-1.63487
2009-08-11	104.54	-3.7549		2009-06-22	1375.17	-6.01604		2009-07-17	1081.23	0.139753		2009-06-18	455.58	-0.821934		2009-07-29	440.56	-2.15564
2009-08-12	104.87	0.315171		2009-06-23	1390.27	1.09206		2009-07-20	1086.34	0.471497		2009-06-19	455.43	-0.0329305		2009-07-30	446.11	1.25189
2009-08-13	104.43	-0.42045		2009-06-24	1432.42	2.98673		2009-07-21	1100.73	1.31593		2009-06-22	422.34	-7.54314		2009-07-31	448.75	0.590038
2009-08-14	102.59	-1.77765		2009-06-25	1422.77	-0.675965		2009-07-22	1093.53	-0.65626		2009-06-23	426.98	1.09265		2009-08-03	459.68	2.40647
2009-08-17	97.92	-4.65896		2009-06-26	1427.08	0.302472		2009-07-23	1109.65	1.46337		2009-06-24	444.35	3.98754		2009-08-04	458.28	-0.305024
2009-08-18	99.46	1.56047		2009-06-29	1433.94	0.47955		2009-07-24	1136.57	2.39703		2009-06-25	436.39	-1.80762		2009-08-05	453.25	-1.10365
2009-08-19	100.68	1.21916		2009-06-30	1437.65	0.258394		2009-07-27	1148.69	1.06072		2009-06-26	436.34	-0.0114583		2009-08-06	449.16	-0.906468
2009-08-20	101.5	0.811163		2009-07-01	1455.49	1.23328		2009-07-28	1113.15	-3.14283		2009-06-29	435.6	-0.169736		2009-08-07	448.88	-0.062358
2009-08-21	102.43	0.912084		2009-07-02	1426.71	-1.99715		2009-07-29	1079.76	-3.0455		2009-06-30	436.98	0.316304		2009-08-10	450.18	0.289191
2009-08-24	101.72	-0.69557		2009-07-03	1416.38	-0.726677		2009-07-30	1114.58	3.17389		2009-07-01	444.09	1.61398		2009-08-11	442.26	-1.77496
2009-08-25	100.85	-0.858968		2009-07-06	1358.74	-4.15465		2009-07-31	1112.56	-0.181399		2009-07-02	435.97	-1.84538		2009-08-12	448	1.28953
2009-08-26	100.95	0.099108		2009-07-07	1324.81	-2.52887		2009-08-03	1123.65	0.991865		2009-07-03	433.17	-0.644317		2009-08-13	451.79	0.842424
2009-08-27	101.05	0.0990099		2009-07-08	1299.91	-1.8974		2009-08-04	1122.87	-0.0694407		2009-07-06	409.64	-5.58515		2009-08-14	445.26	-1.45591
2009-08-28	102.02	0.955343		2009-07-09	1317.73	1.36155		2009-08-05	1100.71	-1.99325		2009-07-07	395.64	-3.4774		2009-08-17	430.94	-3.26895
2009-08-31	99.7	-2.30032		2009-07-10	1290.48	-2.08963		2009-08-06	1110.91	0.922407		2009-07-08	386.66	-2.2959		2009-08-18	435.34	1.01585
2009-09-01	96.35	-3.41783		2009-07-13	1321.38	2.36624		2009-08-07	1117.84	0.621875		2009-07-09	394.87	2.10108		2009-08-19	443.5	1.85705
2009-09-02	96.35	0		2009-07-14	1305.81	-1.18531		2009-08-10	1116.28	-0.139652		2009-07-10	384.04	-2.78099		2009-08-20	447.63	0.92692
2009-09-03	98.45	2.15614		2009-07-15	1367.23	4.59633		2009-08-11	1117.88	0.143231		2009-07-13	395.95	3.05412		2009-08-21	459.68	2.65636
2009-09-04	100.37	1.93146		2009-07-16	1376.59	0.682263		2009-08-12	1131.03	1.16947		2009-07-14	390.44	-1.40136		2009-08-24	465.55	1.26889
2009-09-08	104.36	3.89831		2009-07-17	1371.69	-0.356587		2009-08-13	1141.69	0.93809		2009-07-15	410.7	5.05887		2009-08-25	458.89	-1.4409
2009-09-09	105.27	0.868202		2009-07-20	1394.73	1.66573		2009-08-14	1132.32	-0.8241		2009-07-16	415.37	1.13067		2009-08-26	460.72	0.397995
2009-09-10	107.55	2.14274		2009-07-21	1441.64	3.30805		2009-08-17	1102.71	-2.64978		2009-07-17	411.42	-0.95551		2009-08-27	459.35	-0.297804
2009-09-11	106.98	-0.531395		2009-07-22	1430.15	-0.800202		2009-08-18	1093.03	-0.881713		2009-07-20	420.67	2.22341		2009-08-28	458.32	-0.224482
2009-09-14	107.67	0.642909		2009-07-23	1457.54	1.89707		2009-08-19	1084.12	-0.818506		2009-07-21	442.93	5.15631		2009-08-31	449.49	-1.9454
2009-09-15	109.85	2.00448		2009-07-24	1521.37	4.28612		2009-08-20	1094.55	0.957472		2009-07-22	437.99	-1.12157		2009-09-01	442.16	-1.64418
2009-09-16	111.85	1.80429		2009-07-27	1534.92	0.886702		2009-08-21	1104.94	0.944771		2009-07-23	452.73	3.30998		2009-09-02	439.82	-0.530626
2009-09-17	112.16	0.276774		2009-07-28	1490.26	-2.95277		2009-08-24	1114.05	0.821099		2009-07-24	476.97	5.21577		2009-09-03	442.11	0.519317
2009-09-18	113.06	0.799223		2009-07-29	1458.54	-2.15147		2009-08-25	1118.68	0.41474		2009-07-27	481.14	0.870469		2009-09-04	449.32	1.61766
2009-09-21	111.92	-1.01343		2009-07-30	1493.45	2.36529		2009-08-26	1094.43	-2.19157		2009-07-28	466.16	-3.16294		2009-09-08	461.57	2.68984
2009-09-22	113.73	1.60429		2009-07-31	1467.83	-1.73038		2009-08-27	1077.04	-1.60171		2009-07-29	456.08	-2.18607		2009-09-09	462.44	0.18831
2009-09-23	112.12	-1.42575		2009-08-03	1510.59	2.87152		2009-08-28	1095.8	1.72682		2009-07-30	467.98	2.57573		2009-09-10	470.02	1.62584
2009-09-24	108.76	-3.04261		2009-08-04	1512.29	0.112476		2009-08-31	1078.36	-1.60433		2009-07-31	453.98	-3.03724		2009-09-11	470.51	0.104197
2009-09-25	108.45	-0.285438		2009-08-05	1486.34	-1.73083		2009-09-01	1069.07	-0.865226		2009-08-03	470.8	3.63802		2009-09-14	472.86	0.498215
2009-09-28	110.59	1.95404		2009-08-06	1478.99	-0.49573		2009-09-02	1056.94	-1.14112		2009-08-04	469.57	-0.261599		2009-09-15	477.03	0.878002
2009-09-29	110.22	-0.33513		2009-08-07	1467.94	-0.749936		2009-09-03	1077.97	1.97017		2009-08-05	463.87	-1.2213		2009-09-16	487.91	2.25516
2009-09-30	109.09	-1.03051		2009-08-10	1474.68	0.458096		2009-09-04	1091.34	1.23267		2009-08-06	459.45	-0.957422		2009-09-17	484.49	-0.703417
2009-10-01	103.84	-4.9322		2009-08-11	1457.76	-1.154		2009-09-07	1108.69	1.57728		2009-08-07	455.98	-0.758117		2009-09-18	484.31	-0.0371594
2009-10-02	103.32	-0.502028		2009-08-12	1457.83	0.00480177		2009-09-08	1111.05	0.212638		2009-08-10	461.35	1.1708		2009-09-21	480.15	-0.862664
2009-10-05	104.94	1.55578		2009-08-13	1433.32	-1.69556		2009-09-09	1131.93	1.86186		2009-08-11	452.96	-1.83532		2009-09-22	486.99	1.4145
2009-10-06	107.09	2.02808		2009-08-14	1425.76	-0.528843		2009-09-10	1131.91	-0.00176691		2009-08-12	451.33	-0.360504		2009-09-23	477.67	-1.93235
2009-10-07	107.59	0.46581		2009-08-17	1366.11	-4.27377		2009-09-11	1127.01	-0.433836		2009-08-13	436.95	-3.238		2009-09-24	470.51	-1.51029
2009-10-08	108.84	1.15512		2009-08-18	1365.74	-0.0270879		2009-09-14	1116.58	-0.929767		2009-08-14	432.08	-1.1208		2009-09-25	469.98	-0.112707
2009-10-09	109.8	0.878162		2009-08-19	1366.2	0.0336757		2009-09-15	1134.92	1.62917		2009-08-17	406.92	-5.99942		2009-09-28	478.14	1.72134
2009-10-12	111.17	1.24		2009-08-20	1367.19	0.0724375		2009-09-16	1154.7	1.72784		2009-08-18	407.14	0.0540501		2009-09-29	476.55	-0.333093
2009-10-13	110.46	-0.64071		2009-08-21	1376.27	0.66194		2009-09-17	1152.79	-0.165548		2009-08-19	405.08	-0.507253		2009-09-30	474.26	-0.481695
2009-10-14	111.86	1.25946		2009-08-24	1381.58	0.385083		2009-09-18	1160.08	0.630388		2009-08-20	410.59	1.35106		2009-10-01	460.27	-2.99424
2009-10-15	111.82	-0.0357654		2009-08-25	1375.52	-0.439593		2009-09-21	1140.77	-1.67855		2009-08-21	410.38	-0.051159		2009-10-02	457.04	-0.704236
2009-10-16	110.37	-1.30521		2009-08-26	1358.69	-1.23108		2009-09-22	1156.74	1.39022		2009-08-24	410.3	-0.019496		2009-10-05	467.24	2.20721
2009-10-19	111.71	1.20679		2009-08-27	1343.92	-1.09303		2009-09-23	1147.2	-0.828151		2009-08-25	408.01	-0.559692		2009-10-06	477.48	2.16792
2009-10-20	109.83	-1.69725		2009-08-28	1367.45	1.7357		2009-09-24	1111.7	-3.14338		2009-08-26	401.33	-1.65077		2009-10-07	480.46	0.62217
2009-10-21	109.61	-0.20051		2009-08-31	1337.57	-2.20932		2009-09-25	1111.08	-0.055786		2009-08-27	398.82	-0.627384		2009-10-08	491.92	2.35721
2009-10-22	109.74	0.118532		2009-09-01	1301.86	-2.70605		2009-09-28	1121.6	0.942372		2009-08-28	407.5	2.15307		2009-10-09	491.98	0.0121964
2009-10-23	107.34	-2.21126		2009-09-02	1289.92	-0.921381		2009-09-29	1124.75	0.280455		2009-08-31	396.24	-2.80208		2009-10-12	497.96	1.20817
2009-10-26	104.66	-2.52844		2009-09-03	1321.13	2.39072		2009-09-30	1134.92	0.900138		2009-09-01	378.39	-4.60947		2009-10-13	497.69	-0.0542359
2009-10-27	103.6	-1.01797		2009-09-04	1339.17	1.35626		2009-10-01	1098.08	-3.2999		2009-09-02	376.31	-0.551214		2009-10-14	506.72	1.79812
2009-10-28	97.84	-5.72038		2009-09-07	1358.67	1.44563		2009-10-02	1065.43	-3.01847		2009-09-03	390.98	3.82431		2009-10-15	516.88	1.98522
2009-10-29	101.48	3.65282		2009-09-08	1419.2	4.35871		2009-10-05	1064.68	-0.0704189		2009-09-04	398.01	1.78207		2009-10-16	516.42	-0.0890351
2009-10-30	97.64	-3.85745		2009-09-09	1434.92	1.10158		2009-10-06	1092.28	2.5593		2009-09-07	404.73	1.6743		2009-10-19	522.74	1.21638
2009-11-02	96.5	-1.17442		2009-09-10	1453.23	1.26796		2009-10-07	1092.75	0.04302		2009-09-08	430.95	6.27719		2009-10-20	518.34	-0.845281
2009-11-03	98.32	1.86845		2009-09-11	1444.77	-0.583853		2009-10-08	1093.83	0.0987844		2009-09-09	438.85	1.81656		2009-10-21	516.74	-0.309155
2009-11-04	97.12	-1.22801		2009-09-14	1437.13	-0.530207		2009-10-09	1059.74	-3.16617		2009-09-10	448.56	2.18848		2009-10-22	520.98	0.817181
2009-11-05	100.73	3.64963		2009-09-15	1471.91	2.39128		2009-10-12	1065.6	0.551443		2009-09-11	445.56	-0.671053		2009-10-23	509.85	-2.15951
2009-11-06	100.18	-0.54751		2009-09-16	1513.54	2.78904		2009-10-13	1053.76	-1.11733		2009-09-14	441.19	-0.98563		2009-10-26	501.81	-1.5895
2009-11-09	102.87	2.64975		2009-09-17	1519.79	0.412089		2009-10-14	1073.24	1.83174		2009-09-15	458.04	3.74809		2009-10-27	506.4	0.910531
2009-11-10	101.24	-1.59721		2009-09-18	1541.79	1.43719		2009-10-15	1063.96	-0.868431		2009-09-16	471.54	2.90474		2009-10-28	490.47	-3.19628
2009-11-11	101.86	0.610539		2009-09-21	1519.49	-1.45693		2009-10-16	1051.43	-1.18467		2009-09-17	475.08	0.747928		2009-10-29	502.4	2.40325
2009-11-12	99.1	-2.74699		2009-09-22	1542.39	1.49584		2009-10-19	1056.34	0.465896		2009-09-18	485.13	2.09337		2009-10-30	483.89	-3.7539
2009-11-13	101.53	2.42249		2009-09-23	1521.98	-1.3321		2009-10-20	1039.18	-1.63782		2009-09-21	478.91	-1.29042		2009-11-02	486.03	0.441274
2009-11-16	105.14	3.49385		2009-09-24	1468.76	-3.55936		2009-10-21	1033.9	-0.509388		2009-09-22	488.07	1.89461		2009-11-03	492.23	1.26757
2009-11-17	104.39	-0.715891		2009-09-25	1460.57	-0.559174		2009-10-22	1020.29	-1.32512		2009-09-23	477.73	-2.14131		2009-11-04	490.99	-0.252233
2009-11-18	104.3	-0.0862523		2009-09-28	1463.92	0.2291		2009-10-23	1022.25	0.191918		2009-09-24	456.48	-4.55008		2009-11-05	499.01	1.62024
2009-11-19	102.67	-1.57514		2009-09-29	1461.92	-0.136713		2009-10-26	1013.1	-0.899114		2009-09-25	454.45	-0.445699		2009-11-06	497.34	-0.335224
2009-11-20	101.79	-0.860809		2009-09-30	1469.17	0.494698		2009-10-27	1016.53	0.337993		2009-09-28	450.82	-0.801975		2009-11-09	506.04	1.73418
2009-11-23	102.77	0.958161		2009-10-01	1406.56	-4.35506		2009-10-28	985.7	-3.07981		2009-09-29	452.82	0.442655		2009-11-10	506.04	0
2009-11-24	101.79	-0.958161		2009-10-02	1385.08	-1.53891		2009-10-29	1009.51	2.38683		2009-09-30	455.17	0.517628		2009-11-11	506.21	0.0335885
2009-11-25	102.55	0.743862		2009-10-05	1399.18	1.01285		2009-10-30	989.47	-2.00509		2009-10-01	431.26	-5.39598		2009-11-12	495.22	-2.19495
2009-11-27	100.27	-2.24839		2009-10-06	1439.88	2.86734		2009-11-02	976.15	-1.35532		2009-10-02	422.59	-2.03087		2009-11-13	498.39	0.638079
2009-11-30	101.08	0.804573		2009-10-07	1443.64	0.260793		2009-11-03	971.16	-0.512503		2009-10-05	428.09	1.2931		2009-11-16	510.72	2.44386
2009-12-01	104.49	3.31791		2009-10-08	1456.53	0.888919		2009-11-04	990.54	1.9759		2009-10-06	445.5	3.98638		2009-11-17	509.92	-0.156764
2009-12-02	105.43	0.895585		2009-10-09	1447.74	-0.605317		2009-11-05	1010.52	1.99701		2009-10-07	447.5	0.447929		2009-11-18	507.9	-0.396927
2009-12-03	104.97	-0.437263		2009-10-12	1474.98	1.86407		2009-11-06	1007.6	-0.289378		2009-10-08	450.88	0.752469		2009-11-19	496.59	-2.25198
2009-12-04	105.65	0.645715		2009-10-13	1452.99	-1.50209		2009-11-09	1028.07	2.0112		2009-10-09	452.3	0.314445		2009-11-20	491.65	-0.999765
2009-12-07	107.57	1.80101		2009-10-14	1477.02	1.6403		2009-11-10	1015.27	-1.25287		2009-10-12	465.17	2.80573		2009-11-23	499.45	1.57404
2009-12-08	106.68	-0.83081		2009-10-15	1463.14	-0.944173		2009-11-11	1021.64	0.625459		2009-10-13	453.43	-2.5562		2009-11-24	501.71	0.451477
2009-12-09	107.2	0.486255		2009-10-16	1434.59	-1.97057		2009-11-12	1005.46	-1.5964		2009-10-14	459.82	1.39942		2009-11-25	507.23	1.09423
2009-12-10	106.42	-0.730272		2009-10-19	1462.73	1.94255		2009-11-13	999.67	-0.57752		2009-10-15	451.39	-1.85034		2009-11-27	494.88	-2.46492
2009-12-11	106.43	0.00939629		2009-10-20	1454.71	-0.549798		2009-11-16	1016.67	1.68626		2009-10-16	439.39	-2.69443		2009-11-30	495.41	0.107039
2009-12-14	108.38	1.81561		2009-10-21	1449.18	-0.380869		2009-11-17	1009.11	-0.746383		2009-10-19	449.73	2.326		2009-12-01	502.95	1.51051
2009-12-15	108.92	0.49701		2009-10-22	1443.13	-0.418351		2009-11-18	1019.49	1.02337		2009-10-20	453.31	0.792882		2009-12-02	499.1	-0.768429
2009-12-16	109.2	0.25674		2009-10-23	1411.7	-2.20197		2009-11-19	1003.64	-1.56691		2009-10-21	451.01	-0.508671		2009-12-03	491.86	-1.46124
2009-12-17	107.62	-1.45746		2009-10-26	1388.44	-1.66138		2009-11-20	991.14	-1.25329		2009-10-22	447.43	-0.796941		2009-12-04	488.34	-0.718224
2009-12-18	108.55	0.860439		2009-10-27	1369.43	-1.37862		2009-11-23	1013.35	2.21612		2009-10-23	435.94	-2.60155		2009-12-07	487.38	-0.196778
2009-12-21	111.35	2.54675		2009-10-28	1325.08	-3.29218		2009-11-24	1005.29	-0.798562		2009-10-26	427.92	-1.85684		2009-12-08	478.43	-1.85342
2009-12-22	112	0.582048		2009-10-29	1348.05	1.71863		2009-11-25	1005.66	0.0367985		2009-10-27	416.78	-2.63778		2009-12-09	479.11	0.142031
2009-12-23	112.61	0.543165		2009-10-30	1306.34	-3.14298		2009-11-26	978.32	-2.75625		2009-10-28	400.35	-4.02193		2009-12-10	483.74	0.961736
2009-12-24	112.79	0.159716		2009-11-02	1285.44	-1.61283		2009-11-27	984.73	0.653068		2009-10-29	404.43	1.01395		2009-12-11	484.08	0.070261
2009-12-28	112.72	-0.0620815		2009-11-03	1296.94	0.890657		2009-11-30	979.23	-0.560094		2009-10-30	389.76	-3.69475		2009-12-14	486.32	0.461666
2009-12-29	112.05	-0.596167		2009-11-04	1308.87	0.915653		2009-12-01	989.31	1.02412		2009-11-02	385.51	-1.0964		2009-12-15	487.53	0.248498
2009-12-30	111.95	-0.0892857		2009-11-05	1337.37	2.15408		2009-12-02	989.25	-0.00606502		2009-11-03	392.9	1.8988		2009-12-16	490.16	0.538004
2009-12-31	111.35	-0.537395		2009-11-06	1329.36	-0.600738		2009-12-03	982.11	-0.724376		2009-11-04	394.19	0.32779		2009-12-17	486.74	-0.700177
2010-01-04	114.52	2.80711		2009-11-09	1369.86	3.00109		2009-12-04	991.08	0.909194		2009-11-05	404.86	2.67083		2009-12-18	488.54	0.369125
2010-01-05	116.45	1.67125		2009-11-10	1351.86	-1.32271		2009-12-07	995.32	0.426904		2009-11-06	400.01	-1.20518		2009-12-21	493.82	1.07497
2010-01-06	117.7	1.0677		2009-11-11	1355.34	0.257092		2009-12-08	980.57	-1.49303		2009-11-09	410.22	2.52041		2009-12-22	495.29	0.297237
2010-01-07	117.55	-0.127524		2009-11-12	1324.91	-2.27078		2009-12-09	961.64	-1.94939		2009-11-10	404.97	-1.28806		2009-12-23	498.13	0.571764
2010-01-08	118.32	0.652904		2009-11-13	1349.56	1.84341		2009-12-10	944.85	-1.7614		2009-11-11	407.55	0.635063		2009-12-24	500.61	0.496627
2010-01-11	118.66	0.286944		2009-11-16	1392.23	3.11282		2009-12-11	953.81	0.943831		2009-11-12	398.52	-2.24059		2009-12-28	501.98	0.273292
2010-01-12	115.55	-2.65589		2009-11-17	1366.99	-1.82955		2009-12-14	948.98	-0.507677		2009-11-13	410.38	2.93259		2009-12-29	498.69	-0.657562
2010-01-13	115.4	-0.129898		2009-11-18	1382.94	1.16004		2009-12-15	955.37	0.671098		2009-11-16	428.41	4.29971		2009-12-30	498.58	-0.0220602
2010-01-14	112.54	-2.50956		2009-11-19	1361.76	-1.54337		2009-12-16	958.05	0.280127		2009-11-17	422.83	-1.31105		2009-12-31	494.01	-0.92083
2010-01-15	109.58	-2.66538		2009-11-20	1342.44	-1.42891		2009-12-17	943.36	-1.5452		2009-11-18	430.35	1.76286		2010-01-04	508.78	2.94599
2010-01-19	110.21	0.573276		2009-11-23	1371.09	2.11172		2009-12-18	930.45	-1.37796		2009-11-19	423.49	-1.60689		2010-01-05	513.25	0.874735
2010-01-20	108.71	-1.37039		2009-11-24	1353.99	-1.25503		2009-12-21	936.54	0.652389		2009-11-20	419.77	-0.882296		2010-01-06	518.89	1.09289
2010-01-21	105.77	-2.74169		2009-11-25	1363.12	0.67204		2009-12-22	944.27	0.821991		2009-11-23	431.12	2.66795		2010-01-07	517.64	-0.241189
2010-01-22	101.33	-4.28844		2009-11-26	1340.57	-1.66813		2009-12-23	949.7	0.5734		2009-11-24	426.88	-0.988353		2010-01-08	520.98	0.643163
2010-01-25	102	0.65903		2009-11-27	1333.34	-0.540782		2009-12-28	954.16	0.468523		2009-11-25	430.39	0.818883		2010-01-11	520.78	-0.0383966
2010-01-26	101.38	-0.609698		2009-11-30	1348.06	1.09794		2009-12-29	975.38	2.19958		2009-11-26	421.4	-2.11093		2010-01-12	512.62	-1.57929
2010-01-27	100.72	-0.653144		2009-12-01	1380.83	2.40182		2009-12-30	985.03	0.984496		2009-11-27	422.6	0.28436		2010-01-13	515.09	0.480681
2010-01-28	98.68	-2.04621		2009-12-02	1387.59	0.488366		2010-01-04	1003.53	1.8607		2009-11-30	428.18	1.31176		2010-01-14	516.3	0.234635
2010-01-29	96.28	-2.46217		2009-12-03	1390.18	0.186481		2010-01-05	1007.35	0.379934		2009-12-01	442.08	3.19472		2010-01-15	512.01	-0.834384
2010-02-01	99.1	2.88688		2009-12-04	1392.16	0.142326		2010-01-06	1006.24	-0.110251		2009-12-02	442.84	0.171767		2010-01-18	512.01	0
2010-02-02	100.33	1.23353		2009-12-07	1426.12	2.4101		2010-01-07	1019.97	1.35526		2009-12-03	445.81	0.668432		2010-01-19	516.09	0.793701
2010-02-03	99.75	-0.57977		2009-12-08	1404.59	-1.5212		2010-01-08	1023.39	0.334743		2009-12-04	448.57	0.617189		2010-01-20	507.32	-1.71392
2010-02-04	93.9	-6.04367		2009-12-09	1394.06	-0.752509		2010-01-11	1027.5	0.400802		2009-12-07	465.54	3.71333		2010-01-21	498.13	-1.82809
2010-02-05	94.33	0.456889		2009-12-10	1384.13	-0.714857		2010-01-12	1009.69	-1.74853		2009-12-08	459.8	-1.24064		2010-01-22	486.53	-2.35625
2010-02-08	92.82	-1.61371		2009-12-11	1384.83	0.0505605		2010-01-13	1014.2	0.445677		2009-12-09	456.49	-0.722482		2010-01-25	489.77	0.663733
2010-02-09	93.87	1.12487		2009-12-14	1407.36	1.61382		2010-01-14	1017.4	0.315023		2009-12-10	452.64	-0.846969		2010-01-26	486.82	-0.604145
2010-02-10	93.91	0.042603		2009-12-15	1415.62	0.585199		2010-01-15	986.11	-3.12377		2009-12-11	450.32	-0.513867		2010-01-27	484.13	-0.554098
2010-02-11	96.34	2.55467		2009-12-16	1412.36	-0.230553		2010-01-18	986.38	0.0273766		2009-12-14	461.96	2.55199		2010-01-28	478.99	-1.06737
2010-02-12	97.04	0.723966		2009-12-17	1375.98	-2.60959		2010-01-19	989.09	0.274365		2009-12-15	468.89	1.48899		2010-01-29	472.3	-1.40653
2010-02-16	99.47	2.47328		2009-12-18	1360.63	-1.12184		2010-01-20	949.45	-4.09025		2009-12-16	470.13	0.264105		2010-02-01	486.46	2.95403
2010-02-17	99.4	-0.0703978		2009-12-21	1388.86	2.05354		2010-01-21	933.43	-1.70169		2009-12-17	459.29	-2.33274		2010-02-02	493.49	1.43479
2010-02-18	99.68	0.281294		2009-12-22	1386.31	-0.183773		2010-01-22	911.69	-2.3566		2009-12-18	460.38	0.237042		2010-02-03	489.41	-0.830201
2010-02-19	98.29	-1.40428		2009-12-23	1396.17	0.708723		2010-01-25	914.72	0.331799		2009-12-21	474.65	3.05255		2010-02-04	469.9	-4.06807
2010-02-22	98.15	-0.142537		2009-12-24	1399.59	0.244656		2010-01-26	913.59	-0.123611		2009-12-22	472.84	-0.382063		2010-02-05	469.05	-0.181053
2010-02-23	95.66	-2.56967		2009-12-25	1399.64	0.00357241		2010-01-27	893.09	-2.26945		2009-12-23	474.03	0.251355		2010-02-08	465.19	-0.826345
2010-02-24	95.27	-0.408527		2009-12-28	1402.91	0.233359		2010-01-28	878.76	-1.61755		2009-12-24	473.25	-0.164682		2010-02-09	474.16	1.90989
2010-02-25	95.62	0.366704		2009-12-29	1413.36	0.74212		2010-01-29	891.5	1.43936		2009-12-25	473.25	0		2010-02-10	471.96	-0.465058
2010-02-26	95.11	-0.534789		2009-12-30	1412.13	-0.0870646		2010-02-01	897.04	0.619502		2009-12-28	473.64	0.0823749		2010-02-11	479.7	1.62667
2010-03-01	96.25	1.19149		2009-12-31	1411.32	-0.0573766		2010-02-02	898.07	0.114756		2009-12-29	474.62	0.206694		2010-02-12	477.01	-0.562345
2010-03-02	97.39	1.17746		2010-01-04	1449.81	2.69071		2010-02-03	889.13	-1.00046		2009-12-30	473.46	-0.244705		2010-02-16	489.12	2.50704
2010-03-03	98.01	0.634598		2010-01-05	1487.62	2.5745		2010-02-04	858.53	-3.50218		2009-12-31	473.09	-0.0781787		2010-02-17	488.05	-0.219
2010-03-04	97.83	-0.183824		2010-01-06	1504.47	1.12631		2010-02-05	843.69	-1.74365		2010-01-04	489.58	3.42622		2010-02-18	490.47	0.494626
2010-03-05	99.71	1.90347		2010-01-07	1503.63	-0.0558492		2010-02-08	834.69	-1.07247		2010-01-05	507.6	3.61459		2010-02-19	491.51	0.211817
2010-03-08	99.5	-0.210833		2010-01-08	1515.78	0.804797		2010-02-09	862.65	3.29486		2010-01-06	513.38	1.13226		2010-02-22	484.93	-1.34777
2010-03-09	99.11	-0.39273		2010-01-11	1533.09	1.13551		2010-02-10	827.94	-4.10684		2010-01-07	513.83	0.087616		2010-02-23	477.22	-1.6027
2010-03-10	100.36	1.25334		2010-01-12	1495.68	-2.47044		2010-02-11	825.15	-0.33755		2010-01-08	521.47	1.47593		2010-02-24	480.15	0.612095
2010-03-11	101.39	1.02107		2010-01-13	1491.69	-0.267125		2010-02-12	817.78	-0.897184		2010-01-11	525.05	0.684175		2010-02-25	479.4	-0.156323
2010-03-12	101.66	0.265945		2010-01-14	1457.05	-2.34959		2010-02-15	828.65	1.32045		2010-01-12	509.13	-3.07901		2010-02-26	480.23	0.172983
2010-03-15	99.97	-1.67638		2010-01-15	1411.28	-3.19167		2010-02-16	828.82	0.0205132		2010-01-13	506.56	-0.506061		2010-03-01	484.92	0.971877
2010-03-16	100.69	0.717635		2010-01-18	1410.18	-0.0779738		2010-02-17	835.63	0.818293		2010-01-14	492.6	-2.79453		2010-03-02	488.7	0.776488
2010-03-17	101.42	0.722382		2010-01-19	1410.17	-0.000709132		2010-02-18	848.51	1.52959		2010-01-15	468.43	-5.03108		2010-03-03	490.11	0.288105
2010-03-18	100.14	-1.27011		2010-01-20	1357.72	-3.79034		2010-02-19	845.21	-0.389675		2010-01-18	466.77	-0.355005		2010-03-04	487.97	-0.437593
2010-03-19	97.76	-2.40537		2010-01-21	1326.04	-2.36098		2010-02-22	841.26	-0.468435		2010-01-19	463.05	-0.800159		2010-03-05	496.4	1.71281
2010-03-22	98.67	0.926545		2010-01-22	1278.15	-3.67833		2010-02-23	822	-2.31604		2010-01-20	446.36	-3.67092		2010-03-08	495.95	-0.0906938
2010-03-23	100.21	1.5487		2010-01-25	1294.19	1.24713		2010-02-24	817.8	-0.512259		2010-01-21	434.06	-2.7943		2010-03-09	496.33	0.0765913
2010-03-24	99.55	-0.660795		2010-01-26	1297.31	0.240787		2010-02-25	797.37	-2.5299		2010-01-22	412.92	-4.99289		2010-03-10	499.67	0.670685
2010-03-25	98.77	-0.786612		2010-01-27	1271.24	-2.03001		2010-02-26	794.18	-0.400868		2010-01-25	420.65	1.85473		2010-03-11	499.72	0.0100061
2010-03-26	99.83	1.06748		2010-01-28	1251.79	-1.54183		2010-03-01	787.32	-0.867536		2010-01-26	425	1.0288		2010-03-12	499.84	0.0240106
2010-03-29	100.9	1.06612		2010-01-29	1240.92	-0.872149		2010-03-02	782.48	-0.616641		2010-01-27	415.18	-2.3377		2010-03-15	495.14	-0.94475
2010-03-30	101.31	0.40552		2010-02-01	1265.25	1.94167		2010-03-03	811.73	3.66994		2010-01-28	409.43	-1.39462		2010-03-16	499.47	0.870699
2010-03-31	100.36	-0.94214		2010-02-02	1279.56	1.12465		2010-03-04	804.47	-0.89841		2010-01-29	405.82	-0.885624		2010-03-17	504.24	0.950481
2010-04-01	100.74	0.377922		2010-02-03	1273.64	-0.463733		2010-03-05	815.72	1.38875		2010-02-01	416.65	2.63368		2010-03-18	497.34	-1.37784
2010-04-05	101.9	1.1449		2010-02-04	1203.09	-5.69857		2010-03-08	813.01	-0.332775		2010-02-02	423.72	1.68263		2010-03-19	491.89	-1.10188
2010-04-06	101.59	-0.304684		2010-02-05	1203.35	0.0216087		2010-03-09	814.64	0.200289		2010-02-03	423.15	-0.134613		2010-03-22	490.39	-0.305412
2010-04-07	102.6	0.989283		2010-02-08	1175.82	-2.31436		2010-03-10	821.81	0.876293		2010-02-04	396.42	-6.52525		2010-03-23	492.44	0.417163
2010-04-08	102.41	-0.185357		2010-02-09	1203.2	2.30189		2010-03-11	809.05	-1.56485		2010-02-05	395.17	-0.31582		2010-03-24	489.2	-0.660122
2010-04-09	102.1	-0.303164		2010-02-10	1178.29	-2.09204		2010-03-12	804.17	-0.605003		2010-02-08	383.05	-3.11505		2010-03-25	481.47	-1.59275
2010-04-12	102.4	0.293399		2010-02-11	1192.54	1.20213		2010-03-15	796.54	-0.953334		2010-02-09	390.08	1.81863		2010-03-26	482.21	0.153578
2010-04-13	102.43	0.0292926		2010-02-12	1188.85	-0.309903		2010-03-16	807.16	1.32446		2010-02-10	378.31	-3.06379		2010-03-29	491.09	1.82477
2010-04-14	104.35	1.8571		2010-02-15	1196.27	0.622193		2010-03-17	811.03	0.478313		2010-02-11	384.01	1.49546		2010-03-30	491.62	0.107865
2010-04-15	105.79	1.37054		2010-02-16	1226.21	2.47197		2010-03-18	811.88	0.10475		2010-02-12	384.29	0.0728882		2010-03-31	494.11	0.50521
2010-04-16	103.12	-2.55626		2010-02-17	1220.61	-0.457738		2010-03-19	810.59	-0.159017		2010-02-15	387.87	0.927276		2010-04-01	502.94	1.77127
2010-04-19	102.33	-0.769047		2010-02-18	1223.27	0.217687		2010-03-22	806.12	-0.552976		2010-02-16	399.97	3.07193		2010-04-05	511.52	1.69158
2010-04-20	104.46	2.06013		2010-02-19	1198.77	-2.02316		2010-03-23	812.84	0.830167		2010-02-17	397.76	-0.554074		2010-04-06	511.7	0.035183
2010-04-21	103.61	-0.817037		2010-02-22	1187.37	-0.955525		2010-03-24	823.77	1.33571		2010-02-18	399.47	0.428986		2010-04-07	506.77	-0.968126
2010-04-22	104.6	0.95097		2010-02-23	1156.33	-2.64896		2010-03-25	851.75	3.34017		2010-02-19	386.58	-3.27998		2010-04-08	509.4	0.517631
2010-04-23	105.48	0.837781		2010-02-24	1145.87	-0.908702		2010-03-26	843.56	-0.966202		2010-02-22	380.18	-1.6694		2010-04-09	514.66	1.02729
2010-04-26	104.86	-0.589523		2010-02-25	1133.76	-1.06246		2010-03-29	836.09	-0.889477		2010-02-23	367.36	-3.43025		2010-04-12	515.8	0.22126
2010-04-27	101.87	-2.89286		2010-02-26	1142.97	0.80906		2010-03-30	826.5	-1.15363		2010-02-24	361.99	-1.47257		2010-04-13	513.4	-0.466383
2010-04-28	101.9	0.029445		2010-03-01	1138.82	-0.36375		2010-03-31	838.68	1.46293		2010-02-25	357.32	-1.29848		2010-04-14	518.91	1.06752
2010-04-29	104.74	2.74891		2010-03-02	1151.33	1.09252		2010-04-01	844.29	0.666681		2010-02-26	360.41	0.861053		2010-04-15	519.57	0.127109
2010-04-30	102.26	-2.39625		2010-03-03	1180.92	2.5376		2010-04-06	849.57	0.62343		2010-03-01	358.31	-0.584374		2010-04-16	511.62	-1.54194
2010-05-03	104.22	1.89855		2010-03-04	1181.4	0.040638		2010-04-07	877.46	3.2301		2010-03-02	362.7	1.21775		2010-04-19	511.94	0.0625269
2010-05-04	99.53	-4.60449		2010-03-05	1198.46	1.43372		2010-04-08	865.74	-1.34467		2010-03-03	376.25	3.66778		2010-04-20	522.63	2.06663
2010-05-05	97.11	-2.46147		2010-03-08	1188.55	-0.830332		2010-04-09	874.29	0.98275		2010-03-04	377.13	0.233614		2010-04-21	521.28	-0.258643
2010-05-06	92.06	-5.34038		2010-03-09	1179.92	-0.728744		2010-04-12	876.66	0.27071		2010-03-05	383.73	1.73492		2010-04-22	521.86	0.111203
2010-05-07	90	-2.26309		2010-03-10	1202.36	1.88397		2010-04-13	879.23	0.292729		2010-03-08	381.32	-0.630026		2010-04-23	533.65	2.23408
2010-05-10	95.9	6.34963		2010-03-11	1206.33	0.32964		2010-04-14	880.68	0.164781		2010-03-09	377.48	-1.01213		2010-04-26	532.15	-0.281479
2010-05-11	95.39	-0.533223		2010-03-12	1207.9	0.130062		2010-04-15	877.81	-0.326417		2010-03-10	386.88	2.4597		2010-04-27	517.01	-2.88632
2010-05-12	98.37	3.07621		2010-03-15	1191.26	-1.38717		2010-04-16	866.88	-1.25296		2010-03-11	390.73	0.990222		2010-04-28	522.42	1.04096
2010-05-13	97.97	-0.407457		2010-03-16	1196.81	0.464811		2010-04-19	850.27	-1.93466		2010-03-12	393.33	0.663217		2010-04-29	522.7	0.0535824
2010-05-14	94.77	-3.32084		2010-03-17	1206.85	0.835398		2010-04-20	871.51	2.46734		2010-03-15	386.69	-1.70256		2010-04-30	516.4	-1.2126
2010-05-17	93.7	-1.13547		2010-03-18	1186.72	-1.68205		2010-04-21	861.76	-1.12505		2010-03-16	388.55	0.479852		2010-05-03	521.61	1.00385
2010-05-18	91.07	-2.84697		2010-03-19	1164.63	-1.87898		2010-04-22	849.48	-1.43524		2010-03-17	391.01	0.631127		2010-05-04	508.12	-2.62025
2010-05-19	89.23	-2.04111		2010-03-22	1158.12	-0.560544		2010-04-23	858.32	1.03526		2010-03-18	381.75	-2.39672		2010-05-05	500.26	-1.55897
2010-05-20	85.47	-4.30519		2010-03-23	1174.75	1.42574		2010-04-26	868.99	1.23546		2010-03-19	375.37	-1.68537		2010-05-06	482.49	-3.61678
2010-05-21	87.2	2.00389		2010-03-24	1168.85	-0.5035		2010-04-27	851.3	-2.0567		2010-03-22	372.21	-0.8454		2010-05-07	473.82	-1.81327
2010-05-24	85.44	-2.039		2010-03-25	1173.83	0.425155		2010-04-28	822.12	-3.48782		2010-03-23	378.62	1.70749		2010-05-10	492.24	3.81389
2010-05-25	84.18	-1.4857		2010-03-26	1183.67	0.834787		2010-04-29	838.88	2.01813		2010-03-24	378.24	-0.100415		2010-05-11	489.24	-0.611324
2010-05-26	85.08	1.06346		2010-03-29	1201.76	1.51674		2010-04-30	843.21	0.514837		2010-03-25	379.78	0.406322		2010-05-12	495.96	1.36421
2010-05-27	90.12	5.75501		2010-03-30	1204.02	0.187881		2010-05-03	842.87	-0.0403302		2010-03-26	386.79	1.82898		2010-05-13	492.19	-0.763046
2010-05-28	88.57	-1.73489		2010-03-31	1204.63	0.0506508		2010-05-04	802.69	-4.88441		2010-03-29	392.27	1.40685		2010-05-14	482.3	-2.02985
2010-06-01	86.42	-2.45741		2010-04-01	1212.35	0.638816		2010-05-05	786.53	-2.03377		2010-03-30	393.94	0.424824		2010-05-17	477.3	-1.04211
2010-06-02	88.87	2.79555		2010-04-02	1211.86	-0.0404255		2010-05-06	767.98	-2.38672		2010-03-31	393.73	-0.0533218		2010-05-18	473.55	-0.788772
2010-06-03	89.77	1.00762		2010-04-05	1217.48	0.462678		2010-05-07	743.51	-3.23815		2010-04-01	393.97	0.0609369		2010-05-19	468.62	-1.04653
2010-06-04	85.63	-4.72152		2010-04-06	1214.11	-0.277185		2010-05-10	785.3	5.46836		2010-04-02	393.97	0		2010-05-20	447.39	-4.63615
2010-06-07	82.87	-3.27626		2010-04-07	1240.69	2.16564		2010-05-11	764.44	-2.69223		2010-04-05	394.92	0.240845		2010-05-21	455.33	1.75917
2010-06-08	82.07	-0.970057		2010-04-08	1232.54	-0.65906		2010-05-12	779.82	1.99196		2010-04-06	391.93	-0.759996		2010-05-24	444.61	-2.38249
2010-06-09	82.02	-0.0609422		2010-04-09	1232.13	-0.0332702		2010-05-13	781.08	0.161445		2010-04-07	403.14	2.82006		2010-05-25	444.93	0.0719473
2010-06-10	85.79	4.49393		2010-04-12	1248.31	1.30463		2010-05-14	758.91	-2.87944		2010-04-08	401.64	-0.372773		2010-05-26	444.46	-0.10569
2010-06-11	87.05	1.45802		2010-04-13	1251.59	0.262411		2010-05-17	746.65	-1.62867		2010-04-09	398.62	-0.754758		2010-05-27	463.13	4.11477
2010-06-14	87.53	0.549893		2010-04-14	1270.6	1.50745		2010-05-18	753.57	0.922538		2010-04-12	404.05	1.35301		2010-05-28	453.89	-2.01529
2010-06-15	91.67	4.62136		2010-04-15	1278.34	0.607313		2010-05-19	727.55	-3.51392		2010-04-13	406.17	0.523316		2010-06-01	433.76	-4.53635
2010-06-16	91.51	-0.174692		2010-04-16	1233.79	-3.54716		2010-05-20	693.77	-4.75422		2010-04-14	413.46	1.7789		2010-06-02	452.37	4.2009
2010-06-17	91.67	0.174692		2010-04-19	1212.18	-1.76703		2010-05-21	708.93	2.16163		2010-04-15	417.86	1.05857		2010-06-03	458.32	1.30672
2010-06-18	91.83	0.174387		2010-04-20	1233.9	1.77595		2010-05-24	703.92	-0.709208		2010-04-16	402.06	-3.85451		2010-06-04	442.68	-3.47205
2010-06-21	90.96	-0.951919		2010-04-21	1210.65	-1.90225		2010-05-25	673.92	-4.35533		2010-04-19	394.3	-1.94893		2010-06-07	439	-0.834775
2010-06-22	89.21	-1.94267		2010-04-22	1205.73	-0.407221		2010-05-26	693.69	2.89138		2010-04-20	404.57	2.57127		2010-06-08	445.97	1.57523
2010-06-23	89.33	0.134424		2010-04-23	1216.15	0.860494		2010-05-27	706.92	1.88923		2010-04-21	395.33	-2.31039		2010-06-09	440.27	-1.28635
2010-06-24	87.1	-2.52805		2010-04-26	1210.07	-0.501192		2010-05-28	708.5	0.223255		2010-04-22	395.81	0.121344		2010-06-10	461.93	4.80252
2010-06-25	88.58	1.68492		2010-04-27	1177.68	-2.71318		2010-05-31	709.8	0.183318		2010-04-23	400.27	1.1205		2010-06-11	464.33	0.518214
2010-06-28	88.13	-0.50931		2010-04-28	1157.27	-1.74826		2010-06-01	703.61	-0.875901		2010-04-26	401.27	0.24952		2010-06-14	462.13	-0.474927
2010-06-29	83.86	-4.96643		2010-04-29	1198.29	3.48318		2010-06-02	696.02	-1.08458		2010-04-27	387.41	-3.5151		2010-06-15	475.23	2.79527
2010-06-30	83.79	-0.0835073		2010-04-30	1178.56	-1.66022		2010-06-03	713.62	2.49722		2010-04-28	379.83	-1.97598		2010-06-16	474.66	-0.120014
2010-07-01	84.27	0.571226		2010-05-03	1187.94	0.792736		2010-06-04	700.6	-1.84135		2010-04-29	402.66	5.83687		2010-06-17	474.89	0.048444
2010-07-02	84.48	0.248889		2010-05-04	1131.33	-4.88268		2010-06-07	684.96	-2.25767		2010-04-30	392.3	-2.60657		2010-06-18	478.28	0.711314
2010-07-06	84.99	0.601878		2010-05-05	1096.82	-3.09788		2010-06-08	673.78	-1.64568		2010-05-03	396.68	1.11031		2010-06-21	476.52	-0.368664
2010-07-07	87.98	3.45759		2010-05-06	1038.39	-5.47436		2010-06-09	682.95	1.3518		2010-05-04	373.97	-5.89543		2010-06-22	463.05	-2.86747
2010-07-08	89.53	1.74642		2010-05-07	1018.82	-1.90263		2010-06-10	710.63	3.97303		2010-05-05	359.82	-3.85717		2010-06-23	458.55	-0.97657
2010-07-09	91.19	1.83715		2010-05-10	1088.47	6.61279		2010-06-11	732.05	2.96969		2010-05-06	337.71	-6.34164		2010-06-24	448.58	-2.19823
2010-07-12	89.56	-1.80365		2010-05-11	1057.9	-2.84872		2010-06-14	748.29	2.19418		2010-05-07	330.64	-2.11574		2010-06-25	449.04	0.102493
2010-07-13	91.35	1.97895		2010-05-12	1068.6	1.00636		2010-06-15	758.89	1.40662		2010-05-10	356.77	7.60611		2010-06-28	443.53	-1.23465
2010-07-14	91.86	0.55674		2010-05-13	1059.64	-0.842015		2010-06-16	760.07	0.155369		2010-05-11	344.48	-3.50553		2010-06-29	429.52	-3.20971
2010-07-15	91.29	-0.622443		2010-05-14	1022.63	-3.55515		2010-06-17	756.05	-0.530302		2010-05-12	350.29	1.67253		2010-06-30	427.17	-0.548625
2010-07-16	88.37	-3.25087		2010-05-17	996.05	-2.63356		2010-06-18	763.2	0.941261		2010-05-13	347.38	-0.83421		2010-07-01	425.81	-0.318882
2010-07-19	89.3	1.04689		2010-05-18	985.29	-1.08614		2010-06-21	780.61	2.25555		2010-05-14	333.65	-4.03267		2010-07-02	424.74	-0.251602
2010-07-20	90.74	1.59968		2010-05-19	961.1	-2.48576		2010-06-22	771.71	-1.14668		2010-05-17	319.77	-4.24906		2010-07-06	428.79	0.949007
2010-07-21	89.83	-1.00793		2010-05-20	934.83	-2.77138		2010-06-23	764.94	-0.881143		2010-05-18	315.07	-1.48072		2010-07-07	443.29	3.32569
2010-07-22	93.04	3.51105		2010-05-21	958.51	2.50153		2010-06-24	747.01	-2.37188		2010-05-19	306.17	-2.86543		2010-07-08	449.11	1.30437
2010-07-23	94.95	2.03209		2010-05-24	937.6	-2.20566		2010-06-25	727.1	-2.70146		2010-05-20	298.43	-2.56051		2010-07-09	450.71	0.355627
2010-07-26	97.02	2.15667		2010-05-25	911.22	-2.85391		2010-06-28	722.26	-0.667883		2010-05-21	309.26	3.56469		2010-07-12	449.88	-0.184324
2010-07-27	95.36	-1.72579		2010-05-26	922.54	1.23464		2010-06-29	690.57	-4.48678		2010-05-24	300.95	-2.72382		2010-07-13	455.12	1.15802
2010-07-28	93.97	-1.46836		2010-05-27	966.82	4.68816		2010-06-30	685.66	-0.713547		2010-05-25	292.23	-2.9403		2010-07-14	454.4	-0.158325
2010-07-29	93.21	-0.812057		2010-05-28	961.21	-0.581943		2010-07-01	672.21	-1.98111		2010-05-26	297.58	1.81419		2010-07-15	454.88	0.105578
2010-07-30	92.82	-0.419288		2010-05-31	961.54	0.0343258		2010-07-02	688.3	2.3654		2010-05-27	314.56	5.54917		2010-07-16	442.32	-2.8
2010-08-02	94.16	1.43333		2010-06-01	936.88	-2.5981		2010-07-05	696.8	1.22736		2010-05-28	310.31	-1.3603		2010-07-19	446.07	0.844229
2010-08-03	93.75	-0.43638		2010-06-02	939.45	0.273939		2010-07-06	718.92	3.12517		2010-05-31	310.2	-0.0354547		2010-07-20	455	1.98215
2010-08-04	94.39	0.680347		2010-06-03	954.5	1.5893		2010-07-07	729.41	1.44859		2010-06-01	299.73	-3.43352		2010-07-21	448.59	-1.41881
2010-08-05	95.01	0.654701		2010-06-04	927.3	-2.89105		2010-07-08	734.78	0.733515		2010-06-02	301.86	0.708126		2010-07-22	458.14	2.10655
2010-08-06	94.99	-0.0210526		2010-06-07	898.32	-3.17508		2010-07-09	735.85	0.145516		2010-06-03	307.66	1.90319		2010-07-23	459.51	0.298589
2010-08-09	96.16	1.22418		2010-06-08	895.37	-0.328931		2010-07-12	731.6	-0.579238		2010-06-04	298.33	-3.0795		2010-07-26	464.66	1.11453
2010-08-10	94.54	-1.69904		2010-06-09	901.4	0.671207		2010-07-13	738.85	0.986101		2010-06-07	284.86	-4.62024		2010-07-27	462.94	-0.37085
2010-08-11	89.35	-5.64618		2010-06-10	943.23	4.5361		2010-07-14	739.4	0.0744123		2010-06-08	283.26	-0.563263		2010-07-28	461.67	-0.274711
2010-08-12	88.68	-0.752686		2010-06-11	963.65	2.1418		2010-07-15	748.68	1.24726		2010-06-09	286.16	1.01859		2010-07-29	461.65	-0.00433219
2010-08-13	87.71	-1.09985		2010-06-14	976.21	1.29496		2010-07-16	747.06	-0.216615		2010-06-10	304.41	6.18244		2010-07-30	460.17	-0.321104
2010-08-16	88.84	1.28011		2010-06-15	1008.09	3.2135		2010-07-19	737.86	-1.23914		2010-06-11	313.62	2.98066		2010-08-02	476.47	3.48088
2010-08-17	90.49	1.84023		2010-06-16	1007.24	-0.0843534		2010-07-20	738.33	0.0636774		2010-06-14	317.67	1.2831		2010-08-03	477.36	0.186616
2010-08-18	91.01	0.573004		2010-06-17	1012.65	0.535674		2010-07-21	739.61	0.173214		2010-06-15	332.26	4.49047		2010-08-04	480.55	0.666036
2010-08-19	88.02	-3.34053		2010-06-18	1022.92	1.00906		2010-07-22	759.82	2.69585		2010-06-16	331.99	-0.0812947		2010-08-05	481.11	0.116465
2010-08-20	87.26	-0.867189		2010-06-21	1032.82	0.963164		2010-07-23	762.64	0.370454		2010-06-17	336.41	1.32258		2010-08-06	475.6	-1.15188
2010-08-23	86.6	-0.759235		2010-06-22	1009.52	-2.2818		2010-07-26	766.84	0.549208		2010-06-18	337.34	0.276067		2010-08-09	478.23	0.551462
2010-08-24	84.69	-2.23023		2010-06-23	1003.36	-0.61206		2010-07-27	766.48	-0.0469569		2010-06-21	340.47	0.923569		2010-08-10	474.21	-0.844153
2010-08-25	85.58	1.04541		2010-06-24	983.45	-2.00428		2010-07-28	756.96	-1.24982		2010-06-22	330.3	-3.03257		2010-08-11	459.73	-3.10109
2010-08-26	84.85	-0.856662		2010-06-25	985.04	0.161545		2010-07-29	754.34	-0.346722		2010-06-23	326.45	-1.17245		2010-08-12	457.21	-0.549656
2010-08-27	87.77	3.38348		2010-06-28	983.55	-0.151377		2010-07-30	730.95	-3.14981		2010-06-24	316.38	-3.13328		2010-08-13	455.62	-0.348368
2010-08-30	86.33	-1.65426		2010-06-29	937.23	-4.82398		2010-08-02	745.78	2.00856		2010-06-25	320.22	1.20642		2010-08-16	455.81	0.0416927
2010-08-31	86.52	0.219844		2010-06-30	934.59	-0.282079		2010-08-03	750.97	0.693505		2010-06-28	320.33	0.0343455		2010-08-17	462.74	1.50893
2010-09-01	89.8	3.72094		2010-07-01	942.39	0.831127		2010-08-04	757.2	0.826172		2010-06-29	303.34	-5.44974		2010-08-18	458.02	-1.02525
2010-09-02	91.23	1.57988		2010-07-02	963.21	2.18523		2010-08-05	755.48	-0.227411		2010-06-30	303.67	0.10873		2010-08-19	450.92	-1.56229
2010-09-03	92.84	1.74938		2010-07-05	964.97	0.182556		2010-08-06	753.95	-0.202726		2010-07-01	308.29	1.50993		2010-08-20	445.16	-1.28562
2010-09-07	91.55	-1.39923		2010-07-06	984.89	2.04329		2010-08-09	761.42	0.985906		2010-07-02	315.21	2.21982		2010-08-23	445.93	0.172822
2010-09-08	92.17	0.674943		2010-07-07	1013.94	2.90691		2010-08-10	750.51	-1.44321		2010-07-05	314.96	-0.0793437		2010-08-24	439.99	-1.341
2010-09-09	91.99	-0.195482		2010-07-08	1030.59	1.62877		2010-08-11	727.41	-3.12627		2010-07-06	323.94	2.81127		2010-08-25	438.72	-0.28906
2010-09-10	91.64	-0.381202		2010-07-09	1043.31	1.22669		2010-08-12	736.98	1.30705		2010-07-07	336.82	3.89903		2010-08-26	434.75	-0.909024
2010-09-13	92.97	1.4409		2010-07-12	1026.51	-1.62337		2010-08-13	738.27	0.174886		2010-07-08	347.78	3.20214		2010-08-27	446.77	2.72728
2010-09-14	93.59	0.664668		2010-07-13	1035.94	0.914453		2010-08-16	733.74	-0.615487		2010-07-09	353.76	1.70486		2010-08-30	440.45	-1.4247
2010-09-15	93.08	-0.54642		2010-07-14	1042.9	0.669607		2010-08-17	753.02	2.5937		2010-07-12	347.49	-1.78828		2010-08-31	439.03	-0.322918
2010-09-16	93.33	0.268226		2010-07-15	1046.18	0.314014		2010-08-18	695.28	-7.97771		2010-07-13	353.05	1.58738		2010-09-01	455.21	3.61911
2010-09-17	93.05	-0.300462		2010-07-16	1032.1	-1.35499		2010-08-19	690.59	-0.676834		2010-07-14	355.29	0.632467		2010-09-02	459.23	0.879232
2010-09-20	95.12	2.20023		2010-07-19	1034.65	0.246764		2010-08-20	676.66	-2.03774		2010-07-15	357.49	0.617303		2010-09-03	463.64	0.955722
2010-09-21	94.62	-0.527038		2010-07-20	1048.15	1.29635		2010-08-23	682.78	0.900377		2010-07-16	351.72	-1.6272		2010-09-07	456.46	-1.56073
2010-09-22	93.92	-0.742551		2010-07-21	1044.23	-0.374693		2010-08-24	667.42	-2.27532		2010-07-19	354.39	0.75626		2010-09-08	460.22	0.820356
2010-09-23	93.88	-0.0425985		2010-07-22	1076.5	3.04353		2010-08-25	649.82	-2.67241		2010-07-20	357.34	0.828971		2010-09-09	461.45	0.266907
2010-09-24	97.07	3.3415		2010-07-23	1082.3	0.537337		2010-08-26	661.33	1.75576		2010-07-21	357.65	0.0867145		2010-09-10	466.59	1.10772
2010-09-27	96.61	-0.475011		2010-07-26	1091	0.80063		2010-08-27	657.08	-0.644718		2010-07-22	369.11	3.15398		2010-09-13	469.42	0.604696
2010-09-28	97.74	1.16286		2010-07-27	1082.1	-0.819111		2010-08-30	655.12	-0.298735		2010-07-23	373.08	1.06982		2010-09-14	468.18	-0.264505
2010-09-29	99.09	1.37176		2010-07-28	1075.07	-0.651782		2010-08-31	648.18	-1.065		2010-07-26	377.7	1.23074		2010-09-15	467.68	-0.106854
2010-09-30	99.83	0.744021		2010-07-29	1063.63	-1.06982		2010-09-01	661.59	2.04776		2010-07-27	369.4	-2.22202		2010-09-16	465.6	-0.44574
2010-10-01	99.78	-0.0500977		2010-07-30	1033.44	-2.87945		2010-09-02	660.41	-0.178517		2010-07-28	367.53	-0.507512		2010-09-17	463.93	-0.359322
2010-10-04	97.75	-2.05546		2010-08-02	1060.37	2.57249		2010-09-03	660.28	-0.0196867		2010-07-29	364.2	-0.910178		2010-09-20	471.95	1.71394
2010-10-05	99.83	2.10555		2010-08-03	1063.23	0.269354		2010-09-06	666.55	0.945117		2010-07-30	351.38	-3.58349		2010-09-21	471.18	-0.163286
2010-10-06	99.49	-0.34116		2010-08-04	1068.14	0.460737		2010-09-07	654.09	-1.88702		2010-08-02	362.42	3.09355		2010-09-22	468.57	-0.555468
2010-10-07	100.21	0.721085		2010-08-05	1070.35	0.206688		2010-09-08	651.06	-0.464315		2010-08-03	365.83	0.936498		2010-09-23	465.12	-0.739007
2010-10-08	100.71	0.497712		2010-08-06	1073.77	0.319012		2010-09-09	650.07	-0.152175		2010-08-04	366.3	0.128393		2010-09-24	475.11	2.12509
2010-10-11	102.36	1.62509		2010-08-09	1084.72	1.01461		2010-09-10	647.27	-0.431653		2010-08-05	368.15	0.503779		2010-09-27	473.35	-0.371128
2010-10-12	102.56	0.195198		2010-08-10	1061.78	-2.13751		2010-09-13	651.38	0.632967		2010-08-06	370.79	0.71454		2010-09-28	477.05	0.778623
2010-10-13	104.88	2.23688		2010-08-11	1020.92	-3.92426		2010-09-14	659.66	1.26314		2010-08-09	376.32	1.4804		2010-09-29	481.21	0.868246
2010-10-14	105.56	0.646267		2010-08-12	1022.22	0.127255		2010-09-15	646.51	-2.01359		2010-08-10	366	-2.78065		2010-09-30	481.25	0.00831203
2010-10-15	103.98	-1.50809		2010-08-13	1016.78	-0.533596		2010-09-16	650.73	0.650614		2010-08-11	347.01	-5.32797		2010-10-01	487.16	1.22057
2010-10-18	104.53	0.527554		2010-08-16	1019.9	0.306381		2010-09-17	643.1	-1.17946		2010-08-12	351.38	1.25147		2010-10-04	481.53	-1.16241
2010-10-19	100.63	-3.80237		2010-08-17	1036.06	1.57205		2010-09-20	642.4	-0.108907		2010-08-13	347.04	-1.24282		2010-10-05	492.65	2.28304
2010-10-20	101.59	0.949468		2010-08-18	1021.69	-1.39669		2010-09-21	637.73	-0.729617		2010-08-16	348.73	0.485794		2010-10-06	496	0.677694
2010-10-21	100.73	-0.850144		2010-08-19	1006.25	-1.52276		2010-09-22	636.33	-0.21977		2010-08-17	353.88	1.46599		2010-10-07	494	-0.404041
2010-10-22	101.42	0.682664		2010-08-20	991.63	-1.46358		2010-09-23	626.68	-1.52813		2010-08-18	355.15	0.358236		2010-10-08	499.9	1.18726
2010-10-25	102.72	1.27365		2010-08-23	986.73	-0.495361		2010-09-24	633.85	1.13763		2010-08-19	344.71	-2.98368		2010-10-11	500.63	0.145923
2010-10-26	103.22	0.485579		2010-08-24	970.95	-1.61215		2010-09-27	625.38	-1.34529		2010-08-20	338.58	-1.79431		2010-10-12	500.79	0.0319546
2010-10-27	103.37	0.145215		2010-08-25	965.97	-0.51422		2010-09-28	632.35	1.10836		2010-08-23	337.15	-0.423247		2010-10-13	506.43	1.11993
2010-10-28	102.22	-1.11874		2010-08-26	976.99	1.13436		2010-09-29	627.05	-0.841676		2010-08-24	329.05	-2.43182		2010-10-14	506.22	-0.0414753
2010-10-29	101.49	-0.716708		2010-08-27	999.2	2.24785		2010-09-30	635.29	1.30553		2010-08-25	327.33	-0.524088		2010-10-15	507.62	0.276178
2010-11-01	100.16	-1.31914		2010-08-30	988.34	-1.09282		2010-10-01	631.32	-0.626872		2010-08-26	328.81	0.451124		2010-10-18	511.73	0.806401
2010-11-02	102.37	2.18248		2010-08-31	992.35	0.40491		2010-10-04	631.6	0.0443417		2010-08-27	337.58	2.63224		2010-10-19	498.71	-2.57724
2010-11-03	102.9	0.516394		2010-09-01	1022.39	2.98224		2010-10-05	644.7	2.05288		2010-08-30	334.78	-0.832892		2010-10-20	505.45	1.34244
2010-11-04	105.76	2.74147		2010-09-02	1034.23	1.15142		2010-10-06	648.61	0.604652		2010-08-31	339.05	1.2674		2010-10-21	504.2	-0.247611
2010-11-05	106.36	0.565719		2010-09-03	1039.03	0.46304		2010-10-07	645.63	-0.460503		2010-09-01	351.73	3.67162		2010-10-22	507.84	0.719342
2010-11-08	107.23	0.814649		2010-09-06	1044.15	0.491557		2010-10-08	643.54	-0.32424		2010-09-02	358.39	1.87579		2010-10-25	508.16	0.0629921
2010-11-09	105.33	-1.78778		2010-09-07	1026.55	-1.69995		2010-10-11	645.48	0.301004		2010-09-03	361.97	0.993956		2010-10-26	509.16	0.196595
2010-11-10	105.53	0.189699		2010-09-08	1031.34	0.465526		2010-10-12	639.54	-0.924506		2010-09-06	362.65	0.187685		2010-10-27	506.64	-0.496162
2010-11-11	104.42	-1.0574		2010-09-09	1034.05	0.26242		2010-10-13	650.9	1.76069		2010-09-07	355.27	-2.05601		2010-10-28	506.15	-0.0967624
2010-11-12	101.65	-2.68857		2010-09-10	1035.61	0.150749		2010-10-14	656.8	0.902354		2010-09-08	359.99	1.31982		2010-10-29	506.09	-0.0118549
2010-11-15	101.71	0.0590087		2010-09-13	1049.35	1.31803		2010-10-15	659.91	0.47239		2010-09-09	361	0.280171		2010-11-01	507.81	0.339284
2010-11-16	98.09	-3.62402		2010-09-14	1061.4	1.14179		2010-10-18	660.63	0.109046		2010-09-10	361.84	0.232417		2010-11-02	513.82	1.17656
2010-11-17	96.78	-1.34451		2010-09-15	1056.26	-0.485442		2010-10-19	652.44	-1.24747		2010-09-13	365.68	1.05565		2010-11-03	515.19	0.266276
2010-11-18	98.8	2.06572		2010-09-16	1058.84	0.24396		2010-10-20	651.9	-0.0828005		2010-09-14	370.03	1.18254		2010-11-04	530.14	2.86054
2010-11-19	99.65	0.856644		2010-09-17	1045.53	-1.265		2010-10-21	658.07	0.942013		2010-09-15	367.58	-0.66431		2010-11-05	532.01	0.352116
2010-11-22	99.97	0.320609		2010-09-20	1050.55	0.47899		2010-10-22	656.62	-0.220584		2010-09-16	371.33	1.01502		2010-11-08	534.61	0.487522
2010-11-23	98.69	-1.28865		2010-09-21	1051.88	0.12652		2010-10-25	660.47	0.584624		2010-09-17	366.45	-1.32291		2010-11-09	533.64	-0.181605
2010-11-24	101.05	2.36318		2010-09-22	1058.03	0.582965		2010-10-26	644.61	-2.43062		2010-09-20	369.75	0.896502		2010-11-10	541.22	1.41044
2010-11-26	100.08	-0.964558		2010-09-23	1055.41	-0.247937		2010-10-27	638.55	-0.94455		2010-09-21	370.23	0.129733		2010-11-11	546.08	0.893963
2010-11-29	99.58	-0.500852		2010-09-24	1071.12	1.47755		2010-10-28	635.56	-0.469348		2010-09-22	370.52	0.078299		2010-11-12	538.27	-1.44052
2010-11-30	97.42	-2.19298		2010-09-27	1067.2	-0.366643		2010-10-29	634.63	-0.146435		2010-09-23	369.98	-0.145847		2010-11-15	535.67	-0.484199
2010-12-01	99.43	2.04224		2010-09-28	1077.51	0.961443		2010-11-01	631.01	-0.572044		2010-09-24	381.52	3.07143		2010-11-16	524.89	-2.03296
2010-12-02	100.86	1.42795		2010-09-29	1089.68	1.12313		2010-11-02	635.57	0.720052		2010-09-27	381.12	-0.104899		2010-11-17	527.25	0.44861
2010-12-03	102.32	1.43717		2010-09-30	1100.2	0.960791		2010-11-03	631.42	-0.655098		2010-09-28	382.92	0.47118		2010-11-18	538.2	2.05554
2010-12-06	103.9	1.53237		2010-10-01	1093.67	-0.595297		2010-11-04	630.43	-0.156913		2010-09-29	391.95	2.33082		2010-11-19	541.58	0.626056
2010-12-07	103.45	-0.434049		2010-10-04	1079.44	-1.30966		2010-11-05	623.3	-1.13742		2010-09-30	398.8	1.73258		2010-11-22	539.74	-0.340325
2010-12-08	103.97	0.501399		2010-10-05	1102.84	2.14463		2010-11-08	622.4	-0.144497		2010-10-01	394.57	-1.06635		2010-11-23	529.41	-1.93244
2010-12-09	104.34	0.35524		2010-10-06	1106.33	0.315956		2010-11-09	634.79	1.97113		2010-10-04	383.28	-2.90308		2010-11-24	538.63	1.72657
2010-12-10	105.68	1.27609		2010-10-07	1109.11	0.250966		2010-11-10	619.83	-2.3849		2010-10-05	388.96	1.47107		2010-11-26	532.59	-1.1277
2010-12-13	104.85	-0.78849		2010-10-08	1106.95	-0.194941		2010-11-11	602.46	-2.8424		2010-10-06	389.28	0.0822368		2010-11-29	535.66	0.574773
2010-12-14	103.86	-0.948692		2010-10-11	1125.59	1.66989		2010-11-12	598.18	-0.712956		2010-10-07	396.07	1.72921		2010-11-30	533.83	-0.34222
2010-12-15	103.33	-0.511609		2010-10-12	1113.37	-1.09159		2010-11-15	601.43	0.541844		2010-10-08	392.48	-0.910538		2010-12-01	548.89	2.78206
2010-12-16	103.65	0.309209		2010-10-13	1132.14	1.67182		2010-11-16	592.66	-1.46893		2010-10-11	404.9	3.11545		2010-12-02	556.39	1.35714
2010-12-17	103.86	0.2024		2010-10-14	1143.84	1.02814		2010-11-17	593.73	0.180379		2010-10-12	403.12	-0.440584		2010-12-03	559.07	0.48052
2010-12-20	104.02	0.153935		2010-10-15	1128.51	-1.34928		2010-11-18	597.94	0.706574		2010-10-13	413.04	2.43102		2010-12-06	560.93	0.332143
2010-12-21	105.27	1.19453		2010-10-18	1128.12	-0.0345648		2010-11-19	596.1	-0.308198		2010-10-14	421.79	2.09631		2010-12-07	559.62	-0.233814
2010-12-22	106.01	0.700495		2010-10-19	1090.1	-3.42831		2010-11-22	583.9	-2.06787		2010-10-15	411.93	-2.36541		2010-12-08	557.79	-0.327543
2010-12-23	105.94	-0.0660533		2010-10-20	1099.27	0.837689		2010-11-23	576.99	-1.19048		2010-10-18	410.81	-0.272261		2010-12-09	559.31	0.272133
2010-12-27	105.76	-0.170052		2010-10-21	1094.27	-0.455885		2010-11-24	574.95	-0.354185		2010-10-19	389.73	-5.26766		2010-12-10	561.37	0.367634
2010-12-28	105.21	-0.521402		2010-10-22	1090.2	-0.372631		2010-11-25	574.83	-0.0208736		2010-10-20	394.46	1.20635		2010-12-13	565.63	0.755993
2010-12-29	105.58	0.351061		2010-10-25	1105.38	1.3828		2010-11-26	572.4	-0.42363		2010-10-21	390.57	-0.991053		2010-12-14	563.81	-0.322284
2010-12-30	105.51	-0.0663224		2010-10-26	1096.95	-0.765557		2010-11-29	553.51	-3.35582		2010-10-22	389.97	-0.15374		2010-12-15	560.13	-0.654842
2010-12-31	105.5	-0.00947822		2010-10-27	1089.87	-0.647518		2010-11-30	551.07	-0.441798		2010-10-25	395.61	1.43591		2010-12-16	563.7	0.63533
2011-01-03	107.54	1.91519		2010-10-28	1096.48	0.604663		2010-12-01	555.46	0.793476		2010-10-26	397.02	0.355778		2010-12-17	563.32	-0.0674345
2011-01-04	107.47	-0.0651133		2010-10-29	1080.89	-1.43203		2010-12-02	568.32	2.2888		2010-10-27	396.41	-0.153763		2010-12-20	567.12	0.672307
2011-01-05	108.44	0.898529		2010-11-01	1070.07	-1.00607		2010-12-03	570.97	0.465203		2010-10-28	400.02	0.906552		2010-12-21	572.08	0.870792
2011-01-06	107.92	-0.480681		2010-11-02	1091.57	1.9893		2010-12-06	571.09	0.0210147		2010-10-29	388.88	-2.82437		2010-12-22	573.96	0.328087
2011-01-07	107.94	0.0185305		2010-11-03	1094.48	0.266234		2010-12-07	580.33	1.60501		2010-11-01	383.13	-1.48965		2010-12-23	575.43	0.255788
2011-01-10	109.21	1.16971		2010-11-04	1117.03	2.0394		2010-12-08	580.42	0.0155072		2010-11-02	389.64	1.68489		2010-12-27	572.89	-0.442386
2011-01-11	109.88	0.611623		2010-11-05	1113.01	-0.360532		2010-12-09	587.96	1.29069		2010-11-03	392.03	0.611513		2010-12-28	575.16	0.395454
2011-01-12	111.6	1.55322		2010-11-08	1113.01	0		2010-12-10	603.65	2.63356		2010-11-04	400.35	2.10008		2010-12-29	580.03	0.843156
2011-01-13	110.99	-0.548094		2010-11-09	1106.97	-0.54415		2010-12-13	609.7	0.997247		2010-11-05	402.08	0.431191		2010-12-30	580.45	0.0723838
2011-01-14	110.66	-0.297767		2010-11-10	1088.75	-1.65963		2010-12-14	614.16	0.728845		2010-11-08	404.7	0.649498		2010-12-31	580.28	-0.0292919
2011-01-18	112.49	1.64019		2010-11-11	1067.87	-1.93642		2010-12-15	614.28	0.019537		2010-11-09	400.09	-1.14565		2011-01-03	585.5	0.895544
2011-01-19	108.87	-3.27098		2010-11-12	1047.07	-1.96702		2010-12-16	617.49	0.521202		2010-11-10	389.84	-2.59531		2011-01-04	581.46	-0.6924
2011-01-20	107.6	-1.17339		2010-11-15	1047.02	-0.00477534		2010-12-17	618.35	0.139177		2010-11-11	381.07	-2.27533		2011-01-05	583.27	0.310802
2011-01-21	106.86	-0.690108		2010-11-16	1013.85	-3.21931		2010-12-20	613.69	-0.756473		2010-11-12	369.22	-3.15904		2011-01-06	579.11	-0.715776
2011-01-24	108.91	1.90023		2010-11-17	996.96	-1.67996		2010-12-21	629.56	2.55312		2010-11-15	368.24	-0.265777		2011-01-07	583.05	0.67805
2011-01-25	107.29	-1.49864		2010-11-18	1009.03	1.20341		2010-12-22	631.22	0.263329		2010-11-16	353.01	-4.22385		2011-01-10	581.03	-0.347056
2011-01-26	108.13	0.779876		2010-11-19	1015.39	0.62833		2010-12-23	624.58	-1.0575		2010-11-17	338.24	-4.27407		2011-01-11	589.97	1.52693
2011-01-27	108.38	0.230936		2010-11-22	1002.47	-1.28058		2010-12-24	624.29	-0.046442		2010-11-18	341.73	1.02652		2011-01-12	597.31	1.23646
2011-01-28	105.1	-3.07313		2010-11-23	985.36	-1.72152		2010-12-27	620.75	-0.568658		2010-11-19	344.33	0.757955		2011-01-13	596.28	-0.172589
2011-01-31	105.9	0.758297		2010-11-24	992.86	0.758261		2010-12-28	619.52	-0.198344		2010-11-22	340.8	-1.03047		2011-01-14	603.83	1.25823
2011-02-01	108.56	2.48078		2010-11-25	992.1	-0.0765759		2010-12-29	623.82	0.691688		2010-11-23	333.47	-2.17429		2011-01-17	603.83	0
2011-02-02	110.9	2.13259		2010-11-26	981.27	-1.09763		2010-12-30	618.91	-0.7902		2010-11-24	338.9	1.61522		2011-01-18	608.69	0.801641
2011-02-03	110.24	-0.596909		2010-11-29	957.23	-2.4804		2010-12-31	618.38	-0.0856711		2010-11-25	339.61	0.209282		2011-01-19	601.75	-1.1467
2011-02-04	109.48	-0.691792		2010-11-30	944.19	-1.37163		2011-01-03	631.61	2.1169		2010-11-26	335.23	-1.2981		2011-01-20	597.05	-0.784121
2011-02-07	110.4	0.836825		2010-12-01	959.63	1.62204		2011-01-04	631.22	-0.061766		2010-11-29	327.59	-2.3054		2011-01-21	600.33	0.547864
2011-02-08	111.57	1.05421		2010-12-02	979.56	2.05557		2011-01-05	625.29	-0.943891		2010-11-30	317.04	-3.27349		2011-01-24	601.59	0.209665
2011-02-09	110.05	-1.37174		2010-12-03	996.45	1.70955		2011-01-06	622.03	-0.522722		2010-12-01	325.27	2.56277		2011-01-25	599.28	-0.384722
2011-02-10	110.29	0.217845		2010-12-06	1000.34	0.389626		2011-01-07	615.42	-1.06834		2010-12-02	333.72	2.56467		2011-01-26	612.9	2.24729
2011-02-11	111.65	1.22557		2010-12-07	997.76	-0.258245		2011-01-10	606.93	-1.38915		2010-12-03	341.45	2.28989		2011-01-27	610.78	-0.346496
2011-02-14	112.8	1.02474		2010-12-08	995.87	-0.189604		2011-01-11	615.58	1.41514		2010-12-06	346.97	1.60371		2011-01-28	608.19	-0.42495
2011-02-15	112.08	-0.640344		2010-12-09	1001.46	0.559749		2011-01-12	626.64	1.78073		2010-12-07	342.23	-1.37553		2011-01-31	623.84	2.54066
2011-02-16	113.91	1.61958		2010-12-10	1013.77	1.22171		2011-01-13	622.6	-0.646796		2010-12-08	342.68	0.131404		2011-02-01	635.12	1.792
2011-02-17	114.46	0.481675		2010-12-13	1017.1	0.327939		2011-01-14	622.93	0.0529895		2010-12-09	345.04	0.686329		2011-02-02	635.43	0.0487978
2011-02-18	113.56	-0.789409		2010-12-14	1018.59	0.146388		2011-01-17	626.82	0.622527		2010-12-10	349.58	1.30721		2011-02-03	635.77	0.0534928
2011-02-22	109.5	-3.64068		2010-12-15	1007.3	-1.11458		2011-01-18	642.68	2.49875		2010-12-13	346.36	-0.925374		2011-02-04	633.77	-0.315075
2011-02-23	107.26	-2.06688		2010-12-16	1004.51	-0.277362		2011-01-19	643.7	0.158585		2010-12-14	345.55	-0.234135		2011-02-07	638.26	0.705961
2011-02-24	109.41	1.98465		2010-12-17	1003.11	-0.139469		2011-01-20	634.61	-1.42221		2010-12-15	342.38	-0.921612		2011-02-08	635.02	-0.508923
2011-02-25	110.32	0.828294		2010-12-20	997.18	-0.592916		2011-01-21	645.71	1.73398		2010-12-16	340.9	-0.433205		2011-02-09	627.34	-1.21678
2011-02-28	109.05	-1.15787		2010-12-21	1011.59	1.43473		2011-01-24	651.12	0.834347		2010-12-17	336.85	-1.19515		2011-02-10	633.61	0.994496
2011-03-01	106.34	-2.5165		2010-12-22	1009.71	-0.186019		2011-01-25	640.8	-1.59766		2010-12-20	338.12	0.376313		2011-02-11	633.66	0.00789098
2011-03-02	106.76	0.394182		2010-12-23	1006	-0.368109		2011-01-26	634.67	-0.961222		2010-12-21	342.87	1.39505		2011-02-14	646.99	2.08183
2011-03-03	107.96	1.11775		2010-12-24	1007.21	0.120206		2011-01-27	636.08	0.221916		2010-12-22	342.87	0		2011-02-15	639.87	-1.10658
2011-03-04	106.76	-1.11775		2010-12-27	1001.32	-0.5865		2011-01-28	631.5	-0.72264		2010-12-23	343.55	0.198129		2011-02-16	648.41	1.32582
2011-03-07	104.44	-2.19706		2010-12-28	996.81	-0.451423		2011-01-31	634.3	0.442409		2010-12-24	343.74	0.0552896		2011-02-17	654.65	0.957753
2011-03-08	105.43	0.943448		2010-12-29	1007.42	1.05877		2011-02-01	641.45	1.12092		2010-12-27	341.19	-0.744605		2011-02-18	657.76	0.473938
2011-03-09	104.53	-0.857311		2010-12-30	1008.39	0.0962392		2011-02-02	650.57	1.41177		2010-12-28	336.94	-1.25346		2011-02-21	657.76	0
2011-03-10	101.05	-3.38587		2010-12-31	1013.58	0.513362		2011-02-03	642.57	-1.23731		2010-12-29	337.77	0.246032		2011-02-22	652.44	-0.812094
2011-03-11	100.31	-0.735005		2011-01-03	1029.39	1.54778		2011-02-04	644.79	0.344892		2010-12-30	339.13	0.401832		2011-02-23	664.21	1.78792
2011-03-14	101.26	0.942608		2011-01-04	1025.91	-0.338637		2011-02-07	655.82	1.69617		2010-12-31	340.07	0.276796		2011-02-24	655.13	-1.37647
2011-03-15	102.91	1.61634		2011-01-05	1021.83	-0.398489		2011-02-08	650.47	-0.819118		2011-01-03	344.8	1.38131		2011-02-25	664.26	1.38399
2011-03-16	101.47	-1.40916		2011-01-06	1015.14	-0.65686		2011-02-09	655.7	0.800819		2011-01-04	344.72	-0.0232045		2011-02-28	667.73	0.521026
2011-03-17	102.47	0.980688		2011-01-07	1007.61	-0.744534		2011-02-10	645.66	-1.54303		2011-01-05	345.31	0.171007		2011-03-01	657	-1.61999
2011-03-18	102.12	-0.342148		2011-01-10	1014.73	0.704138		2011-02-11	643.51	-0.333548		2011-01-06	346.03	0.208291		2011-03-02	659.88	0.437398
2011-03-21	103.86	1.68952		2011-01-11	1027.63	1.26326		2011-02-14	647.46	0.611945		2011-01-07	345.7	-0.095413		2011-03-03	669.36	1.4264
2011-03-22	103.77	-0.0866927		2011-01-12	1054.22	2.5546		2011-02-15	644.67	-0.431846		2011-01-10	353.55	2.24536		2011-03-04	665.29	-0.6099
2011-03-23	103.97	0.192548		2011-01-13	1057.23	0.285112		2011-02-16	648.04	0.521386		2011-01-11	357.95	1.23684		2011-03-07	660.54	-0.716535
2011-03-24	105.04	1.02388		2011-01-14	1049.62	-0.722409		2011-02-17	651.41	0.518682		2011-01-12	366.24	2.28955		2011-03-08	656.06	-0.680543
2011-03-25	105.46	0.39905		2011-01-17	1047.88	-0.165912		2011-02-18	652.71	0.199368		2011-01-13	364.78	-0.399442		2011-03-09	652.07	-0.610033
2011-03-28	106.01	0.52017		2011-01-18	1083.63	3.35474		2011-02-21	641.03	-1.80567		2011-01-14	360.57	-1.16083		2011-03-10	628.59	-3.66727
2011-03-29	108.22	2.06328		2011-01-19	1075.57	-0.746576		2011-02-22	642.28	0.194809		2011-01-17	360.39	-0.0499334		2011-03-11	639.05	1.65035
2011-03-30	108.69	0.43336		2011-01-20	1068.34	-0.674471		2011-02-23	629.82	-1.95903		2011-01-18	378.29	4.84743		2011-03-14	641.66	0.407587
2011-03-31	108.92	0.211387		2011-01-21	1072.8	0.416601		2011-02-24	636.54	1.06132		2011-01-19	370.69	-2.0295		2011-03-15	636.55	-0.79956
2011-04-01	108.18	-0.681716		2011-01-24	1097.33	2.26079		2011-02-25	648.33	1.83526		2011-01-20	371.15	0.124016		2011-03-16	624.72	-1.87594
2011-04-04	107.99	-0.175788		2011-01-25	1075.7	-1.99083		2011-02-28	655.15	1.04644		2011-01-21	371.81	0.177668		2011-03-17	643.44	2.95252
2011-04-05	108.15	0.148052		2011-01-26	1066.13	-0.893634		2011-03-01	646.97	-1.25643		2011-01-24	384.07	3.24419		2011-03-18	641.09	-0.365893
2011-04-06	107.24	-0.844984		2011-01-27	1066.5	0.0346989		2011-03-02	635.3	-1.82026		2011-01-25	374.33	-2.56871		2011-03-21	660.05	2.91457
2011-04-07	106.58	-0.617344		2011-01-28	1043	-2.22811		2011-03-03	632.07	-0.509718		2011-01-26	372.3	-0.543778		2011-03-22	658.14	-0.289792
2011-04-08	104.89	-1.59837		2011-01-31	1055.48	1.18945		2011-03-04	629.76	-0.366135		2011-01-27	372.54	0.0644434		2011-03-23	658.72	0.0880883
2011-04-11	103.73	-1.11208		2011-02-01	1075.3	1.86041		2011-03-07	631.3	0.244239		2011-01-28	361.3	-3.06358		2011-03-24	660.49	0.268343
2011-04-12	101.6	-2.07478		2011-02-02	1104.33	2.66391		2011-03-08	638.74	1.17163		2011-01-31	367.14	1.60346		2011-03-25	666.78	0.947817
2011-04-13	101.93	0.324277		2011-02-03	1090.47	-1.263		2011-03-09	650.68	1.85205		2011-02-01	375.87	2.35001		2011-03-28	666	-0.117049
2011-04-14	102.24	0.303669		2011-02-04	1081.94	-0.785307		2011-03-10	638.09	-1.95386		2011-02-02	395.34	5.05028		2011-03-29	673.69	1.14804
2011-04-15	102.34	0.0977613		2011-02-07	1094.06	1.11398		2011-03-11	625.57	-1.98161		2011-02-03	391.72	-0.919886		2011-03-30	679.03	0.789524
2011-04-18	100.33	-1.98359		2011-02-08	1088.02	-0.553602		2011-03-14	658.68	5.15746		2011-02-04	383.05	-2.23818		2011-03-31	677.35	-0.247718
2011-04-19	99.71	-0.619878		2011-02-09	1085.03	-0.275189		2011-03-15	689.19	4.52792		2011-02-07	389.42	1.64929		2011-04-01	680.28	0.431635
2011-04-20	101.87	2.14315		2011-02-10	1075.59	-0.873829		2011-03-16	683.71	-0.798314		2011-02-08	386.88	-0.654389		2011-04-04	680.45	0.0249866
2011-04-21	102.3	0.421218		2011-02-11	1087.97	1.14442		2011-03-17	700.4	2.41177		2011-02-09	382.7	-1.08632		2011-04-05	682.66	0.324259
2011-04-25	102.32	0.0195484		2011-02-14	1102.89	1.36204		2011-03-18	697.9	-0.357577		2011-02-10	382	-0.183078		2011-04-06	675.89	-0.996659
2011-04-26	102.84	0.506923		2011-02-15	1101.67	-0.11068		2011-03-21	702.92	0.716726		2011-02-11	390.39	2.17256		2011-04-07	677.06	0.172955
2011-04-27	103.31	0.455979		2011-02-16	1118.83	1.54563		2011-03-22	696.61	-0.901737		2011-02-14	400.65	2.5942		2011-04-08	679.09	0.299377
2011-04-28	103.33	0.0193573		2011-02-17	1129.23	0.925249		2011-03-23	705.79	1.3092		2011-02-15	400.1	-0.137371		2011-04-11	666.53	-1.86685
2011-04-29	104.99	1.59374		2011-02-18	1142.36	1.15603		2011-03-24	712.74	0.979895		2011-02-16	407.98	1.95036		2011-04-12	646.77	-3.00944
2011-05-02	103.57	-1.36174		2011-02-21	1132.22	-0.891599		2011-03-25	717.25	0.630776		2011-02-17	413.04	1.23263		2011-04-13	648.73	0.302586
2011-05-03	101.77	-1.75323		2011-02-22	1112.02	-1.80021		2011-03-28	744.35	3.70869		2011-02-18	416.63	0.86541		2011-04-14	652.48	0.576388
2011-05-04	99.17	-2.58798		2011-02-23	1095.69	-1.47939		2011-03-29	740.27	-0.549637		2011-02-21	412.9	-0.89931		2011-04-15	658.12	0.86068
2011-05-05	98.6	-0.576429		2011-02-24	1111.26	1.41102		2011-03-30	754.03	1.84172		2011-02-22	401.54	-2.78983		2011-04-18	648	-1.54966
2011-05-06	99.75	1.15958		2011-02-25	1109.95	-0.117954		2011-03-31	757.21	0.420847		2011-02-23	392.56	-2.26178		2011-04-19	655.29	1.11872
2011-05-09	100.51	0.759017		2011-02-28	1095.91	-1.27299		2011-04-01	755.57	-0.216819		2011-02-24	399.44	1.73742		2011-04-20	669.29	2.11396
2011-05-10	101	0.486329		2011-03-01	1088.65	-0.664667		2011-04-04	761.86	0.829038		2011-02-25	393.38	-1.52875		2011-04-21	673.39	0.610721
2011-05-11	98.28	-2.73		2011-03-02	1084.55	-0.377324		2011-04-05	749.57	-1.62631		2011-02-28	380.4	-3.35527		2011-04-22	673.39	0
2011-05-12	99.41	1.14322		2011-03-03	1086.13	0.145577		2011-04-06	745.69	-0.518974		2011-03-01	373.56	-1.81447		2011-04-25	669.58	-0.567401
2011-05-13	97.72	-1.71465		2011-03-04	1081.04	-0.469738		2011-04-07	733.01	-1.71506		2011-03-02	373.39	-0.0455184		2011-04-26	676.56	1.03705
2011-05-16	95.91	-1.8696		2011-03-07	1068.53	-1.16397		2011-04-08	739.92	0.938273		2011-03-03	372.59	-0.214483		2011-04-27	676.25	-0.0458305
2011-05-17	95.05	-0.900718		2011-03-08	1068.99	0.0430405		2011-04-11	738.59	-0.179911		2011-03-04	370.39	-0.592211		2011-04-28	675.4	-0.125772
2011-05-18	96.77	1.7934		2011-03-09	1078.83	0.916284		2011-04-12	727.97	-1.44831		2011-03-07	362.17	-2.24428		2011-04-29	685.45	1.47704
2011-05-19	96.65	-0.124082		2011-03-10	1047.87	-2.91176		2011-04-13	734.93	0.951542		2011-03-08	361.82	-0.0966864		2011-05-02	675.51	-1.46076
2011-05-20	95.35	-1.35419		2011-03-11	1035.5	-1.18751		2011-04-14	720.73	-1.95107		2011-03-09	360.2	-0.448742		2011-05-03	659.39	-2.41528
2011-05-23	92.79	-2.72155		2011-03-14	1082.59	4.44719		2011-04-15	713.38	-1.02503		2011-03-10	346.04	-4.01051		2011-05-04	648.08	-1.7301
2011-05-24	92.38	-0.442837		2011-03-15	1132.67	4.52214		2011-04-18	694.53	-2.67789		2011-03-11	338.38	-2.23849		2011-05-05	634.3	-2.14921
2011-05-25	93.19	0.872991		2011-03-16	1105.75	-2.40538		2011-04-19	699.19	0.668716		2011-03-14	360.36	6.2934		2011-05-06	636.39	0.328955
2011-05-26	93.99	0.854797		2011-03-17	1125.5	1.77035		2011-04-20	701.27	0.297045		2011-03-15	389.17	7.69127		2011-05-09	647.13	1.67356
2011-05-27	94.87	0.931914		2011-03-18	1118.01	-0.667706		2011-04-21	700.06	-0.172693		2011-03-16	376.63	-3.2753		2011-05-10	650.23	0.477894
2011-05-31	97.13	2.35428		2011-03-21	1130.4	1.10212		2011-04-26	703.49	0.488762		2011-03-17	381.38	1.2533		2011-05-11	630.95	-3.00995
2011-06-01	93.67	-3.62723		2011-03-22	1122.51	-0.70043		2011-04-27	698.5	-0.711848		2011-03-18	371.72	-2.56554		2011-05-12	630.59	-0.0570731
2011-06-02	93.9	0.245242		2011-03-23	1135.19	1.12328		2011-04-28	700.55	0.293056		2011-03-21	378.45	1.79431		2011-05-13	628.26	-0.37018
2011-06-03	92.72	-1.26462		2011-03-24	1146.98	1.03324		2011-04-29	711.53	1.55518		2011-03-22	374.72	-0.990488		2011-05-16	622.81	-0.87126
2011-06-06	90.85	-2.03744		2011-03-25	1149.2	0.193365		2011-05-02	707.88	-0.514299		2011-03-23	381.23	1.72238		2011-05-17	621.56	-0.200905
2011-06-07	91.28	0.472191		2011-03-28	1177.22	2.40897		2011-05-03	704.93	-0.417608		2011-03-24	383.96	0.713551		2011-05-18	634.14	2.00373
2011-06-08	88.79	-2.76577		2011-03-29	1182.15	0.417909		2011-05-04	680.89	-3.46977		2011-03-25	383.29	-0.17465		2011-05-19	635.18	0.163867
2011-06-09	88.78	-0.0112632		2011-03-30	1194.55	1.04347		2011-05-05	676.21	-0.689709		2011-03-28	397.48	3.63527		2011-05-20	634.35	-0.130757
2011-06-10	87.47	-1.48655		2011-03-31	1199.18	0.386844		2011-05-06	676.92	0.104942		2011-03-29	399.55	0.51943		2011-05-23	624.46	-1.57136
2011-06-13	87.33	-0.160183		2011-04-01	1199.06	-0.0100073		2011-05-09	669.98	-1.03052		2011-03-30	404.17	1.14967		2011-05-24	632.68	1.30775
2011-06-14	89.43	2.37621		2011-04-04	1202.59	0.293965		2011-05-10	676.23	0.928539		2011-03-31	407.87	0.911291		2011-05-25	642.21	1.49506
2011-06-15	87.38	-2.31898		2011-04-05	1195.9	-0.557852		2011-05-11	680.55	0.636804		2011-04-01	405.76	-0.518664		2011-05-26	645.54	0.517182
2011-06-16	86.23	-1.32483		2011-04-06	1189.41	-0.544165		2011-05-12	680.1	-0.0661449		2011-04-04	403.24	-0.622993		2011-05-27	647.21	0.258364
2011-06-17	86.3	0.0811453		2011-04-07	1169.07	-1.72488		2011-05-13	680.27	0.0249932		2011-04-05	401.34	-0.472297		2011-05-31	653.72	1.00083
2011-06-20	86.35	0.0579207		2011-04-08	1173.4	0.369696		2011-05-16	673.28	-1.03285		2011-04-06	402.59	0.310973		2011-06-01	638.38	-2.37454
2011-06-21	87.82	1.68805		2011-04-11	1165.88	-0.642935		2011-05-17	672.03	-0.185831		2011-04-07	396.89	-1.42595		2011-06-02	637.54	-0.13167
2011-06-22	88.35	0.601693		2011-04-12	1150.59	-1.32013		2011-05-18	670.43	-0.238368		2011-04-08	394.5	-0.604002		2011-06-03	637.61	0.0109791
2011-06-23	88.87	0.586843		2011-04-13	1162.86	1.06076		2011-05-19	673.81	0.502887		2011-04-11	391.82	-0.681659		2011-06-06	623.95	-2.16566
2011-06-24	88.23	-0.722759		2011-04-14	1147	-1.37326		2011-05-20	669.33	-0.667096		2011-04-12	386.47	-1.37483		2011-06-07	623.21	-0.11867
2011-06-27	88.63	0.452336		2011-04-15	1132	-1.31639		2011-05-23	653.42	-2.40571		2011-04-13	391.78	1.36462		2011-06-08	625.72	0.401945
2011-06-28	89.81	1.32259		2011-04-18	1097.05	-3.13612		2011-05-24	641.3	-1.87227		2011-04-14	386.69	-1.30771		2011-06-09	633.41	1.22149
2011-06-29	89.76	-0.0556886		2011-04-19	1101.64	0.417522		2011-05-25	640.44	-0.134193		2011-04-15	384.28	-0.625188		2011-06-10	621.51	-1.89659
2011-06-30	91.38	1.78872		2011-04-20	1117.41	1.42135		2011-05-26	629.29	-1.75632		2011-04-18	373.12	-2.94714		2011-06-13	612.61	-1.44235
2011-07-01	92.37	1.07756		2011-04-21	1121.85	0.39656		2011-05-27	630.76	0.233324		2011-04-19	371.87	-0.335575		2011-06-14	624.67	1.9495
2011-07-05	91.14	-1.34055		2011-04-22	1121.85	0		2011-05-30	650.72	3.1154		2011-04-20	380.87	2.39138		2011-06-15	611.39	-2.14885
2011-07-06	90.82	-0.351726		2011-04-25	1120.69	-0.103454		2011-05-31	658.24	1.14902		2011-04-21	380.72	-0.0393913		2011-06-16	612.72	0.217301
2011-07-07	91.48	0.724084		2011-04-26	1129.2	0.756485		2011-06-01	651.02	-1.10292		2011-04-22	380.72	0		2011-06-17	610.95	-0.289294
2011-07-08	90.71	-0.845276		2011-04-27	1126.04	-0.280236		2011-06-02	647.63	-0.522082		2011-04-25	379.24	-0.389495		2011-06-20	612.96	0.328456
2011-07-11	88.09	-2.93086		2011-04-28	1137.05	0.973014		2011-06-03	643.47	-0.644414		2011-04-26	382.31	0.806255		2011-06-21	624.75	1.90519
2011-07-12	87.02	-1.2221		2011-04-29	1171.83	3.01294		2011-06-06	639.94	-0.550098		2011-04-27	384.16	0.482733		2011-06-22	622.44	-0.370433
2011-07-13	87.84	0.9379		2011-05-02	1159.16	-1.0871		2011-06-07	643.27	0.519012		2011-04-28	388.38	1.09251		2011-06-23	615.65	-1.09686
2011-07-14	86.17	-1.91949		2011-05-03	1140.64	-1.61061		2011-06-08	630.73	-1.96867		2011-04-29	404.64	4.10135		2011-06-24	603.85	-1.93528
2011-07-15	86.57	0.463125		2011-05-04	1114.12	-2.35247		2011-06-09	633.71	0.471356		2011-05-02	399.16	-1.36354		2011-06-27	607.64	0.625678
2011-07-18	84.71	-2.17197		2011-05-05	1100.35	-1.24365		2011-06-10	627.3	-1.01665		2011-05-03	391.55	-1.92491		2011-06-28	624.75	2.7769
2011-07-19	86.6	2.20662		2011-05-06	1106.73	0.578141		2011-06-13	627.75	0.0717103		2011-05-04	377.04	-3.77619		2011-06-29	632.72	1.26764
2011-07-20	86.73	0.150003		2011-05-09	1099.25	-0.678159		2011-06-14	642.7	2.35361		2011-05-05	372.71	-1.15506		2011-06-30	642.13	1.47628
2011-07-21	88.04	1.49914		2011-05-10	1111.57	1.11453		2011-06-15	630.69	-1.88636		2011-05-06	376.79	1.08874		2011-07-01	648.36	0.965532
2011-07-22	88.74	0.791949		2011-05-11	1102.81	-0.791196		2011-06-16	625.54	-0.819918		2011-05-09	376.88	0.0238831		2011-07-05	651.52	0.4862
2011-07-25	87.55	-1.35007		2011-05-12	1105.96	0.285227		2011-06-17	623.84	-0.272135		2011-05-10	381.33	1.17383		2011-07-06	650.1	-0.21819
2011-07-26	87.22	-0.37764		2011-05-13	1092.79	-1.19797		2011-06-20	611.61	-1.97991		2011-05-11	377.23	-1.08101		2011-07-07	658.57	1.29446
2011-07-27	83.82	-3.9762		2011-05-16	1085.39	-0.679469		2011-06-21	615.62	0.653507		2011-05-12	377.53	0.0794955		2011-07-08	654.24	-0.659656
2011-07-28	83.73	-0.107431		2011-05-17	1073.2	-1.12945		2011-06-22	611.55	-0.663317		2011-05-13	372.16	-1.43262		2011-07-11	640.14	-2.17874
2011-07-29	83.73	0		2011-05-18	1081	0.72417		2011-06-23	597.24	-2.36777		2011-05-16	364.83	-1.98924		2011-07-12	638.23	-0.298818
2011-08-01	83.66	-0.083637		2011-05-19	1077.86	-0.290894		2011-06-24	588.31	-1.5065		2011-05-17	353.85	-3.05584		2011-07-13	642.88	0.725936
2011-08-02	79.95	-4.53595		2011-05-20	1060.92	-1.58411		2011-06-27	587.47	-0.142884		2011-05-18	356	0.605764		2011-07-14	638.93	-0.616318
2011-08-03	80.08	0.16247		2011-05-23	1035.39	-2.43583		2011-06-28	588.92	0.246517		2011-05-19	349.16	-1.94005		2011-07-15	656.81	2.75999
2011-08-04	73.6	-8.43811		2011-05-24	1029.39	-0.581177		2011-06-29	601.39	2.09533		2011-05-20	344.77	-1.26527		2011-07-18	653.19	-0.552673
2011-08-05	72.22	-1.8928		2011-05-25	1021.73	-0.746912		2011-06-30	604.15	0.457887		2011-05-23	332.45	-3.63881		2011-07-19	664.74	1.75279
2011-08-08	65.21	-10.2104		2011-05-26	1020.58	-0.112618		2011-07-01	611.78	1.25502		2011-05-24	331.56	-0.268068		2011-07-20	663.16	-0.23797
2011-08-09	70.81	8.23874		2011-05-27	1032.03	1.11566		2011-07-04	614.73	0.481041		2011-05-25	323.55	-2.44551		2011-07-21	675.27	1.80963
2011-08-10	68.17	-3.79956		2011-05-30	1046.46	1.38853		2011-07-05	603.07	-1.91499		2011-05-26	321.51	-0.632501		2011-07-22	678.88	0.533177
2011-08-11	72.65	6.36488		2011-05-31	1071.21	2.33758		2011-07-06	594.61	-1.41275		2011-05-27	327.29	1.7818		2011-07-25	676.07	-0.414776
2011-08-12	72.77	0.165039		2011-06-01	1043.95	-2.57773		2011-07-07	602.18	1.26507		2011-05-30	333.97	2.02045		2011-07-26	673.54	-0.374924
2011-08-15	75.53	3.72261		2011-06-02	1044.05	0.00957854		2011-07-08	593.9	-1.38454		2011-05-31	344.32	3.05203		2011-07-27	660.58	-1.94291
2011-08-16	73.28	-3.02422		2011-06-03	1049.18	0.490153		2011-07-11	582.57	-1.92616		2011-06-01	333.92	-3.067		2011-07-28	656.01	-0.69422
2011-08-17	72.06	-1.67886		2011-06-06	1038.23	-1.04916		2011-07-12	576.72	-1.00925		2011-06-02	330.8	-0.938748		2011-07-29	649.23	-1.0389
2011-08-18	67.07	-7.17623		2011-06-07	1047.87	0.924219		2011-07-13	584.77	1.38617		2011-06-03	328.84	-0.594265		2011-08-01	648.81	-0.064713
2011-08-19	65.03	-3.08881		2011-06-08	1018.11	-2.88116		2011-07-14	575.85	-1.53714		2011-06-06	325.2	-1.11309		2011-08-02	631.52	-2.70103
2011-08-22	64.63	-0.617		2011-06-09	1017.01	-0.108102		2011-07-15	569.76	-1.0632		2011-06-07	327.78	0.790227		2011-08-03	628.2	-0.527102
2011-08-23	68.99	6.52829		2011-06-10	1004.58	-1.22974		2011-07-18	558.25	-2.04083		2011-06-08	313.63	-4.41287		2011-08-04	584.98	-7.12809
2011-08-24	69.5	0.736519		2011-06-13	1006.87	0.227697		2011-07-19	563.7	0.97153		2011-06-09	311.5	-0.681461		2011-08-05	582.69	-0.392235
2011-08-25	68.22	-1.8589		2011-06-14	1034.26	2.68397		2011-07-20	576.49	2.24358		2011-06-10	305.38	-1.98424		2011-08-08	533.77	-8.76903
2011-08-26	70.27	2.96072		2011-06-15	1002.84	-3.08502		2011-07-21	582.47	1.03197		2011-06-13	307.62	0.730835		2011-08-09	558.87	4.59519
2011-08-29	73.39	4.34427		2011-06-16	994.7	-0.815007		2011-07-22	585.31	0.486394		2011-06-14	318.73	3.54791		2011-08-10	538.8	-3.65724
2011-08-30	73.56	0.231371		2011-06-17	998.68	0.399322		2011-07-25	583.11	-0.376577		2011-06-15	309.5	-2.93863		2011-08-11	566.7	5.04856
2011-08-31	73.02	-0.736802		2011-06-20	987.68	-1.10756		2011-07-26	578.42	-0.80756		2011-06-16	308.16	-0.433896		2011-08-12	570.7	0.703361
2011-09-01	70.89	-2.9604		2011-06-21	1003.13	1.55216		2011-07-27	567.42	-1.92005		2011-06-17	311.88	1.19994		2011-08-15	590.04	3.33267
2011-09-02	68.15	-3.94182		2011-06-22	1007.71	0.455532		2011-07-28	559.76	-1.35916		2011-06-20	311.05	-0.266483		2011-08-16	579.44	-1.81282
2011-09-06	67.36	-1.16598		2011-06-23	993.04	-1.46648		2011-07-29	553.92	-1.04878		2011-06-21	314.85	1.21427		2011-08-17	582.16	0.46832
2011-09-07	70.22	4.15818		2011-06-24	983.49	-0.966348		2011-08-01	543.88	-1.82916		2011-06-22	318.81	1.2499		2011-08-18	548.17	-6.01599
2011-09-08	68.59	-2.34864		2011-06-27	986.95	0.351191		2011-08-02	526.95	-3.1623		2011-06-23	316.29	-0.79358		2011-08-19	538.16	-1.84295
2011-09-09	66.13	-3.65242		2011-06-28	1000.75	1.38856		2011-08-03	521.97	-0.949555		2011-06-24	311.34	-1.5774		2011-08-22	534.32	-0.7161
2011-09-12	66.32	0.286901		2011-06-29	1016.68	1.57927		2011-08-04	501.7	-3.96078		2011-06-27	315.32	1.27024		2011-08-23	559.04	4.52261
2011-09-13	68.18	2.76598		2011-06-30	1033.42	1.63313		2011-08-05	498	-0.740225		2011-06-28	318.77	1.08818		2011-08-24	560.98	0.346423
2011-09-14	68.99	1.18103		2011-07-01	1036.94	0.340038		2011-08-08	470.95	-5.58481		2011-06-29	324.26	1.70758		2011-08-25	548.05	-2.33187
2011-09-15	68.37	-0.902743		2011-07-04	1041.78	0.465672		2011-08-09	488.18	3.59323		2011-06-30	329.93	1.73348		2011-08-26	558.5	1.88881
2011-09-16	67.9	-0.68981		2011-07-05	1030.7	-1.06926		2011-08-10	478.35	-2.03415		2011-07-01	329.88	-0.0151559		2011-08-29	575.43	2.9863
2011-09-19	66.78	-1.66324		2011-07-06	1010.85	-1.94466		2011-08-11	487.43	1.8804		2011-07-04	333.01	0.944357		2011-08-30	577.79	0.409289
2011-09-20	64.3	-3.7844		2011-07-07	1016.01	0.509163		2011-08-12	505.67	3.67376		2011-07-05	331.44	-0.472572		2011-08-31	581.57	0.652086
2011-09-21	62.1	-3.48136		2011-07-08	999.54	-1.63433		2011-08-15	511.65	1.17565		2011-07-06	325.21	-1.89757		2011-09-01	576.45	-0.884274
2011-09-22	58.91	-5.27351		2011-07-11	965.91	-3.42245		2011-08-16	504.5	-1.4073		2011-07-07	326.83	0.496903		2011-09-02	561.11	-2.69716
2011-09-23	60.19	2.14954		2011-07-12	945.74	-2.1103		2011-08-17	521.16	3.24893		2011-07-08	320.25	-2.03382		2011-09-06	554.88	-1.11651
2011-09-26	60.45	0.431035		2011-07-13	961.72	1.67557		2011-08-18	487.75	-6.62541		2011-07-11	310.28	-3.16268		2011-09-07	575.63	3.67132
2011-09-27	61.29	1.38001		2011-07-14	950.29	-1.19561		2011-08-19	485.98	-0.363551		2011-07-12	299.39	-3.5728		2011-09-08	568.82	-1.19011
2011-09-28	58.31	-4.98431		2011-07-15	950.69	0.0420836		2011-08-22	486.79	0.166535		2011-07-13	303.71	1.43262		2011-09-09	549.97	-3.37003
2011-09-29	57.73	-0.999664		2011-07-18	929.41	-2.26381		2011-08-23	484.74	-0.422015		2011-07-14	302.14	-0.518281		2011-09-12	553.12	0.571124
2011-09-30	55.48	-3.97544		2011-07-19	949.39	2.12697		2011-08-24	495.58	2.21161		2011-07-15	302.95	0.267729		2011-09-13	555.34	0.400556
2011-10-03	51.15	-8.12601		2011-07-20	962.93	1.4161		2011-08-25	492.9	-0.542248		2011-07-18	295.71	-2.41885		2011-09-14	562.82	1.33793
2011-10-04	54.19	5.77339		2011-07-21	977.07	1.45776		2011-08-26	495.88	0.602765		2011-07-19	302.65	2.31978		2011-09-15	573.9	1.94953
2011-10-05	56.14	3.53522		2011-07-22	987.53	1.06486		2011-08-29	507.69	2.35371		2011-07-20	306.85	1.3782		2011-09-16	573.4	-0.0871612
2011-10-06	58.19	3.58649		2011-07-25	972.63	-1.52031		2011-08-30	508.8	0.218399		2011-07-21	311.13	1.38518		2011-09-19	564.82	-1.50765
2011-10-07	55.84	-4.12231		2011-07-26	972.08	-0.0565637		2011-08-31	521.73	2.50952		2011-07-22	313.75	0.838566		2011-09-20	560.79	-0.716059
2011-10-10	57.86	3.55358		2011-07-27	942.77	-3.06158		2011-09-01	520.85	-0.168812		2011-07-25	305.79	-2.56979		2011-09-21	538.87	-3.98721
2011-10-11	57.52	-0.589359		2011-07-28	933.23	-1.01707		2011-09-02	508.07	-2.48429		2011-07-26	306.98	0.388401		2011-09-22	509.02	-5.6987
2011-10-12	59.18	2.84509		2011-07-29	935.01	0.190554		2011-09-05	485.28	-4.58932		2011-07-27	297.31	-3.20072		2011-09-23	504.52	-0.887983
2011-10-13	59.26	0.13509		2011-08-01	926.21	-0.945623		2011-09-06	472.73	-2.62016		2011-07-28	293.8	-1.18761		2011-09-26	522.32	3.46729
2011-10-14	60.32	1.77292		2011-08-02	902.05	-2.6431		2011-09-07	485.91	2.7499		2011-07-29	295.41	0.546496		2011-09-27	530.21	1.49927
2011-10-17	57.97	-3.97381		2011-08-03	889.94	-1.35159		2011-09-08	487.92	0.412804		2011-08-01	296.66	0.422248		2011-09-28	513.47	-3.20815
2011-10-18	59.55	2.68907		2011-08-04	834.72	-6.40577		2011-09-09	463.8	-5.0698		2011-08-02	289.98	-2.27747		2011-09-29	519.7	1.20601
2011-10-19	57.68	-3.19058		2011-08-05	820.91	-1.66829		2011-09-12	452.72	-2.41796		2011-08-03	286.16	-1.32609		2011-09-30	504.79	-2.91092
2011-10-20	57.86	0.311581		2011-08-08	756.71	-8.14334		2011-09-13	451.99	-0.161378		2011-08-04	266.97	-6.94148		2011-10-03	486.99	-3.58989
2011-10-21	58.13	0.465558		2011-08-09	790.75	4.40018		2011-09-14	466.66	3.19409		2011-08-05	257.35	-3.66993		2011-10-04	502.32	3.09938
2011-10-24	60.57	4.11178		2011-08-10	772.33	-2.35699		2011-09-15	472.59	1.26273		2011-08-08	237.96	-7.83344		2011-10-05	519.48	3.35909
2011-10-25	57.88	-4.54278		2011-08-11	811.39	4.93369		2011-09-16	472.21	-0.0804403		2011-08-09	248.45	4.3139		2011-10-06	528.77	1.77252
2011-10-26	59.03	1.96739		2011-08-12	813.87	0.305182		2011-09-19	454.4	-3.84459		2011-08-10	245.11	-1.35345		2011-10-07	521.87	-1.3135
2011-10-27	63.75	7.69234		2011-08-15	845.17	3.77371		2011-09-20	453.12	-0.282088		2011-08-11	256.4	4.50316		2011-10-10	545.59	4.44493
2011-10-28	64.66	1.41736		2011-08-16	835.02	-1.20821		2011-09-21	448.33	-1.06274		2011-08-12	257.98	0.614334		2011-10-11	545.8	0.038483
2011-10-31	61.65	-4.76695		2011-08-17	837.32	0.275064		2011-09-22	424.86	-5.37699		2011-08-15	269.83	4.49101		2011-10-12	550.16	0.795654
2011-11-01	58.78	-4.76716		2011-08-18	786.44	-6.26899		2011-09-23	419.46	-1.27915		2011-08-16	264.85	-1.86285		2011-10-13	548.68	-0.269375
2011-11-02	59.61	1.40217		2011-08-19	762.97	-3.02977		2011-09-26	422.02	0.608454		2011-08-17	258.24	-2.52742		2011-10-14	568.95	3.62772
2011-11-03	60.48	1.44894		2011-08-22	760.9	-0.271677		2011-09-27	445.26	5.36057		2011-08-18	239.45	-7.55448		2011-10-17	559.59	-1.65882
2011-11-04	61.52	1.70496		2011-08-23	790.46	3.81131		2011-09-28	437.19	-1.82905		2011-08-19	225.14	-6.16222		2011-10-18	576.71	3.01352
2011-11-07	60.89	-1.02934		2011-08-24	802.8	1.54906		2011-09-29	437.95	0.173687		2011-08-22	221.84	-1.4766		2011-10-19	570.97	-1.00029
2011-11-08	61.59	1.14306		2011-08-25	793.05	-1.22193		2011-09-30	424.24	-3.18054		2011-08-23	238.45	7.22032		2011-10-20	574.75	0.659849
2011-11-09	58.49	-5.16437		2011-08-26	809.31	2.02958		2011-10-03	412.46	-2.81601		2011-08-24	241.83	1.40754		2011-10-21	585.53	1.85823
2011-11-10	57.95	-0.927523		2011-08-29	840.17	3.74222		2011-10-04	397.41	-3.71707		2011-08-25	240.49	-0.555649		2011-10-24	592.9	1.25083
2011-11-11	59.26	2.2354		2011-08-30	837.05	-0.372045		2011-10-05	408.66	2.7915		2011-08-26	243.6	1.2849		2011-10-25	580.03	-2.19459
2011-11-14	57.92	-2.28718		2011-08-31	842.65	0.666788		2011-10-06	426.08	4.17436		2011-08-29	251.82	3.3187		2011-10-26	593.41	2.28057
2011-11-15	57.98	0.103538		2011-09-01	824.99	-2.11804		2011-10-07	424.72	-0.319699		2011-08-30	251.68	-0.0556107		2011-10-27	616.4	3.80105
2011-11-16	57.43	-0.953131		2011-09-02	791.99	-4.08225		2011-10-10	430.24	1.29131		2011-08-31	249.92	-0.701757		2011-10-28	619.12	0.440301
2011-11-17	55.91	-2.68236		2011-09-05	776.69	-1.95075		2011-10-11	424.24	-1.40439		2011-09-01	242.01	-3.21618		2011-10-31	591.87	-4.50121
2011-11-18	55.31	-1.07895		2011-09-06	755.55	-2.75953		2011-10-12	431.99	1.81031		2011-09-02	229.79	-5.18132		2011-11-01	573.83	-3.09538
2011-11-21	53.31	-3.68298		2011-09-07	773.66	2.36865		2011-10-13	431.77	-0.0509401		2011-09-05	224.68	-2.24887		2011-11-02	590.38	2.84332
2011-11-22	53.48	0.318382		2011-09-08	759.44	-1.85512		2011-10-14	439.48	1.76992		2011-09-06	219.24	-2.45101		2011-11-03	604.15	2.30561
2011-11-23	52.18	-2.46085		2011-09-09	719.21	-5.44279		2011-10-17	431.02	-1.94377		2011-09-07	224.62	2.42431		2011-11-04	604.04	-0.0182091
2011-11-25	51.32	-1.66187		2011-09-12	704.91	-2.00833		2011-10-18	424.68	-1.48185		2011-09-08	217.76	-3.10165		2011-11-07	608.25	0.694556
2011-11-28	53.62	4.38416		2011-09-13	710.41	0.777213		2011-10-19	420.8	-0.917828		2011-09-09	208.73	-4.2352		2011-11-08	616.1	1.28233
2011-11-29	52.65	-1.82559		2011-09-14	722.09	1.63075		2011-10-20	414.73	-1.453		2011-09-12	205.26	-1.67641		2011-11-09	589.63	-4.39141
2011-11-30	56.33	6.7561		2011-09-15	720.46	-0.225989		2011-10-21	416.99	0.543453		2011-09-13	208.84	1.72909		2011-11-10	600.12	1.76344
2011-12-01	56.23	-0.177683		2011-09-16	708.14	-1.72481		2011-10-24	434.32	4.07193		2011-09-14	211.15	1.10004		2011-11-11	611.27	1.84091
2011-12-02	56.2	-0.0533665		2011-09-19	680.6	-3.96671		2011-10-25	435.32	0.22998		2011-09-15	207.38	-1.80159		2011-11-14	604.15	-1.17162
2011-12-05	57.01	1.43099		2011-09-20	661.78	-2.80416		2011-10-26	438.03	0.620601		2011-09-16	202.7	-2.28258		2011-11-15	603.59	-0.0927352
2011-12-06	56.48	-0.93401		2011-09-21	643.75	-2.76227		2011-10-27	456.57	4.14546		2011-09-19	191.97	-5.43879		2011-11-16	595.55	-1.34098
2011-12-07	56.64	0.282886		2011-09-22	604.95	-6.21646		2011-10-28	453.1	-0.762918		2011-09-20	182.12	-5.26733		2011-11-17	582.33	-2.24481
2011-12-08	54.23	-4.34812		2011-09-23	613.84	1.45885		2011-10-31	424.69	-6.47534		2011-09-21	175.27	-3.83382		2011-11-18	579.32	-0.51823
2011-12-09	55.48	2.27883		2011-09-26	615.85	0.326912		2011-11-01	409.23	-3.70821		2011-09-22	163.36	-7.03713		2011-11-21	568.97	-1.80273
2011-12-12	54.29	-2.16825		2011-09-27	633.19	2.77671		2011-11-02	409.38	0.0366475		2011-09-23	166.34	1.80775		2011-11-22	563.67	-0.935873
2011-12-13	52.48	-3.39079		2011-09-28	611.35	-3.51009		2011-11-03	422.19	3.08116		2011-09-26	163.42	-1.77103		2011-11-23	546.97	-3.0075
2011-12-14	50.46	-3.92512		2011-09-29	610.09	-0.206314		2011-11-04	423.7	0.357021		2011-09-27	167.98	2.75214		2011-11-25	542.45	-0.829804
2011-12-15	50.55	0.1782		2011-09-30	591.4	-3.11139		2011-11-07	425.7	0.470922		2011-09-28	157.59	-6.38482		2011-11-28	562.5	3.62952
2011-12-16	50.49	-0.118765		2011-10-03	556.35	-6.1095		2011-11-08	427.68	0.464038		2011-09-29	156.17	-0.905157		2011-11-29	570.43	1.39993
2011-12-19	49.27	-2.44599		2011-10-04	562.97	1.18287		2011-11-09	414.37	-3.1616		2011-09-30	147.93	-5.4206		2011-11-30	601.43	5.29197
2011-12-20	51.83	5.06538		2011-10-05	581.53	3.24362		2011-11-10	408.55	-1.4145		2011-10-03	135.24	-8.96882		2011-12-01	597.75	-0.613755
2011-12-21	51.61	-0.425368		2011-10-06	614.39	5.49673		2011-11-11	426.81	4.37246		2011-10-04	137.61	1.73726		2011-12-02	597.46	-0.048527
2011-12-22	52.8	2.27957		2011-10-07	593.84	-3.402		2011-11-14	416.75	-2.38524		2011-10-05	144.54	4.91327		2011-12-05	604.85	1.22932
2011-12-23	52.82	0.0378716		2011-10-10	610.01	2.68654		2011-11-15	407.63	-2.21266		2011-10-06	155.49	7.30251		2011-12-06	605.35	0.082631
2011-12-27	52.58	-0.455409		2011-10-11	602.18	-1.29189		2011-11-16	404.06	-0.879652		2011-10-07	150.56	-3.22197		2011-12-07	600.86	-0.744484
2011-12-28	51.31	-2.44502		2011-10-12	615.41	2.17323		2011-11-17	396.38	-1.919		2011-10-10	153.9	2.19414		2011-12-08	585.03	-2.66988
2011-12-29	51.89	1.12404		2011-10-13	616.34	0.151005		2011-11-18	394.41	-0.498237		2011-10-11	151.21	-1.76334		2011-12-09	598.2	2.2262
2011-12-30	52	0.211763		2011-10-14	624.33	1.28803		2011-11-21	377.36	-4.41913		2011-10-12	154.76	2.32059		2011-12-12	583.69	-2.45551
2012-01-03	53.52	2.88117		2011-10-17	603.13	-3.45463		2011-11-22	373.18	-1.11388		2011-10-13	156.78	1.2968		2011-12-13	579.78	-0.67213
2012-01-04	53.3	-0.411908		2011-10-18	610.2	1.1654		2011-11-23	367.1	-1.64266		2011-10-14	156.93	0.0956297		2011-12-14	562.67	-2.99554
2012-01-05	53.51	0.393222		2011-10-19	599.84	-1.71238		2011-11-24	367.79	0.187783		2011-10-17	151.49	-3.52802		2011-12-15	561.33	-0.238434
2012-01-06	53.38	-0.243241		2011-10-20	598.67	-0.195242		2011-11-25	370.09	0.62341		2011-10-18	150.98	-0.337224		2011-12-16	567.5	1.09318
2012-01-09	54.21	1.54292		2011-10-21	599.23	0.093497		2011-11-28	383.46	3.54891		2011-10-19	146.47	-3.03267		2011-12-19	557.52	-1.77424
2012-01-10	55.06	1.55581		2011-10-24	623.16	3.91578		2011-11-29	382.07	-0.363147		2011-10-20	146.57	0.0682501		2011-12-20	580.15	3.97883
2012-01-11	58.31	5.73501		2011-10-25	608.12	-2.44311		2011-11-30	397.82	4.03958		2011-10-21	146.48	-0.061423		2011-12-21	586.73	1.12781
2012-01-12	59.58	2.15463		2011-10-26	614.02	0.965527		2011-12-01	391.13	-1.69597		2011-10-24	156.64	6.70613		2011-12-22	593.51	1.14893
2012-01-13	57.99	-2.70494		2011-10-27	658.93	7.05898		2011-12-02	391.23	0.0255637		2011-10-25	145.9	-7.10287		2011-12-23	598.13	0.775406
2012-01-17	58.19	0.344294		2011-10-28	662.63	0.559946		2011-12-05	395.42	1.06529		2011-10-26	147.97	1.40881		2011-12-27	599.23	0.183738
2012-01-18	60.25	3.47891		2011-10-31	622.28	-6.28266		2011-12-06	387.5	-2.02326		2011-10-27	166.76	11.9546		2011-12-28	587.58	-1.96331
2012-01-19	59.01	-2.07957		2011-11-01	594.27	-4.60564		2011-12-07	387.09	-0.105862		2011-10-28	170.49	2.2121		2011-12-29	594.68	1.2011
2012-01-20	59.36	0.591368		2011-11-02	602.4	1.35879		2011-12-08	376.91	-2.66508		2011-10-31	160.31	-6.15672		2011-12-30	593.75	-0.156509
2012-01-23	58.9	-0.777951		2011-11-03	602.32	-0.0132811		2011-12-09	378.78	0.494913		2011-11-01	149.65	-6.88102		2012-01-03	609.73	2.65579
2012-01-24	58.85	-0.0849257		2011-11-04	607.15	0.798701		2011-12-12	366.96	-3.17027		2011-11-02	153.67	2.65082		2012-01-04	610.82	0.178608
2012-01-25	59.11	0.440828		2011-11-07	609.7	0.419116		2011-12-13	371.45	1.21614		2011-11-03	153.75	0.0520461		2012-01-05	607.51	-0.543368
2012-01-26	59.35	0.405201		2011-11-08	604.84	-0.800307		2011-12-14	366.99	-1.20797		2011-11-04	159.46	3.64652		2012-01-06	604.32	-0.526478
2012-01-27	60.66	2.18324		2011-11-09	588.81	-2.68604		2011-12-15	369.76	0.751955		2011-11-07	157.47	-1.25581		2012-01-09	607.58	0.537999
2012-01-30	59.91	-1.24411		2011-11-10	580.38	-1.44205		2011-12-16	371.69	0.520603		2011-11-08	154.54	-1.8782		2012-01-10	612.82	0.85874
2012-01-31	58.66	-2.10854		2011-11-11	597.43	2.89541		2011-12-19	366.25	-1.4744		2011-11-09	147.79	-4.46606		2012-01-11	604.47	-1.37192
2012-02-01	60.01	2.27532		2011-11-14	589.54	-1.32946		2011-12-20	377.2	2.94594		2011-11-10	143.43	-2.99452		2012-01-12	598.99	-0.910714
2012-02-02	60.9	1.4722		2011-11-15	580.71	-1.50911		2011-12-21	377.02	-0.0477314		2011-11-11	149.18	3.93065		2012-01-13	596.44	-0.426625
2012-02-03	62.73	2.96066		2011-11-16	577.89	-0.486795		2011-12-22	380.92	1.02911		2011-11-14	143.63	-3.79131		2012-01-17	601.16	0.788247
2012-02-06	62.97	0.381862		2011-11-17	572.88	-0.870727		2011-12-23	383.19	0.594157		2011-11-15	139.6	-2.84594		2012-01-18	611.01	1.62522
2012-02-07	62.56	-0.653233		2011-11-18	567.64	-0.918886		2011-12-26	383.19	0		2011-11-16	138.08	-1.0948		2012-01-19	613.23	0.362674
2012-02-08	64	2.2757		2011-11-21	551.39	-2.90451		2011-12-27	382.61	-0.151476		2011-11-17	135.5	-1.88616		2012-01-20	613.14	-0.0146775
2012-02-09	65.51	2.33197		2011-11-22	552.59	0.217395		2011-12-28	380.39	-0.581915		2011-11-18	132.04	-2.58667		2012-01-23	617.4	0.692382
2012-02-10	63.05	-3.82747		2011-11-23	542.44	-1.85388		2011-12-29	380.92	0.139234		2011-11-21	126.44	-4.3337		2012-01-24	616.04	-0.220522
2012-02-13	63.01	-0.0634618		2011-11-24	543.37	0.171301		2011-12-30	385.7	1.24705		2011-11-22	126.71	0.213312		2012-01-25	623.55	1.21171
2012-02-14	61.47	-2.47442		2011-11-25	536.29	-1.31154		2012-01-02	397.53	3.02105		2011-11-23	126.5	-0.16587		2012-01-26	614.25	-1.50269
2012-02-15	60.95	-0.849539		2011-11-28	553.82	3.21647		2012-01-03	403.64	1.5253		2011-11-24	126.66	0.126402		2012-01-27	612.59	-0.270614
2012-02-16	62.2	2.03011		2011-11-29	553.46	-0.0650242		2012-01-04	389.11	-3.66613		2011-11-25	123.28	-2.70481		2012-01-30	609.68	-0.476164
2012-02-17	63.29	1.73723		2011-11-30	580.86	4.83203		2012-01-05	386.19	-0.75326		2011-11-28	130.13	5.40758		2012-01-31	605.12	-0.750744
2012-02-21	63.49	0.315507		2011-12-01	583.01	0.369457		2012-01-06	388.75	0.660699		2011-11-29	128.56	-1.21382		2012-02-01	608.06	0.484678
2012-02-22	62.67	-1.29995		2011-12-02	580.11	-0.49866		2012-01-09	387.23	-0.391763		2011-11-30	136.83	6.23436		2012-02-02	610.96	0.475793
2012-02-23	61.55	-1.8033		2011-12-05	584.25	0.711123		2012-01-10	393.55	1.61893		2011-12-01	137.14	0.226302		2012-02-03	622.01	1.79247
2012-02-24	60.5	-1.72065		2011-12-06	574.9	-1.61329		2012-01-11	398.9	1.35026		2011-12-02	137.49	0.254889		2012-02-06	629.32	1.16837
2012-02-27	60.36	-0.231673		2011-12-07	580.17	0.912505		2012-01-12	406.54	1.89716		2011-12-05	137.89	0.290508		2012-02-07	632.81	0.553035
2012-02-28	60.49	0.215143		2011-12-08	566.91	-2.31206		2012-01-13	399.72	-1.6918		2011-12-06	133.83	-2.98859		2012-02-08	630.17	-0.418059
2012-02-29	58.58	-3.20847		2011-12-09	571.06	0.729372		2012-01-16	404.43	1.17144		2011-12-07	135.82	1.47601		2012-02-09	629.92	-0.0396797
2012-03-01	58.18	-0.685169		2011-12-12	558.33	-2.25441		2012-01-17	405.16	0.180338		2011-12-08	131.97	-2.87559		2012-02-10	623.7	-0.992334
2012-03-02	57.28	-1.55901		2011-12-13	552.33	-1.08045		2012-01-18	407.91	0.676451		2011-12-09	132.9	0.702234		2012-02-13	628.84	0.820737
2012-03-05	56.08	-2.11723		2011-12-14	537.15	-2.78683		2012-01-19	416.18	2.00713		2011-12-12	128.74	-3.18021		2012-02-14	630.41	0.249355
2012-03-06	54.77	-2.36366		2011-12-15	538.33	0.219437		2012-01-20	411.01	-1.25003		2011-12-13	125.18	-2.80422		2012-02-15	628.81	-0.254126
2012-03-07	54.88	0.200638		2011-12-16	540.15	0.337512		2012-01-23	411.85	0.204166		2011-12-14	117.66	-6.19536		2012-02-16	637.31	1.3427
2012-03-08	55.76	1.59078		2011-12-19	532.29	-1.46584		2012-01-24	404.45	-1.81311		2011-12-15	116.25	-1.20561		2012-02-17	639.39	0.32584
2012-03-09	57.11	2.39225		2011-12-20	546.05	2.55221		2012-01-25	401.76	-0.667322		2011-12-16	116.73	0.412053		2012-02-21	643.47	0.636081
2012-03-12	56.66	-0.791074		2011-12-21	544.57	-0.271405		2012-01-26	408.32	1.61963		2011-12-19	114.58	-1.85903		2012-02-22	645.1	0.252994
2012-03-13	58.45	3.11032		2011-12-22	551.42	1.25003		2012-01-27	409.37	0.256821		2011-12-20	121.5	5.8641		2012-02-23	648.89	0.585787
2012-03-14	57.95	-0.859112		2011-12-23	556	0.827153		2012-01-30	403.17	-1.52611		2011-12-21	120.23	-1.05077		2012-02-24	651.16	0.349218
2012-03-15	59.32	2.33659		2011-12-26	554.24	-0.317049		2012-01-31	405.93	0.682242		2011-12-22	123.53	2.70775		2012-02-27	649.29	-0.287593
2012-03-16	59.68	0.605044		2011-12-27	551.5	-0.495597		2012-02-01	415.08	2.22905		2011-12-23	123.95	0.339422		2012-02-28	647.98	-0.201963
2012-03-19	59.38	-0.503949		2011-12-28	543.82	-1.40235		2012-02-02	417.25	0.521429		2011-12-26	123.95	0		2012-02-29	640.81	-1.11268
2012-03-20	59.32	-0.101095		2011-12-29	548.33	0.825899		2012-02-03	432.06	3.48789		2011-12-27	121.52	-1.97994		2012-03-01	647.51	1.04012
2012-03-21	58.41	-1.54594		2011-12-30	556.14	1.41428		2012-02-06	428.99	-0.713086		2011-12-28	118.18	-2.787		2012-03-02	640.56	-1.07914
2012-03-22	57.59	-1.41382		2012-01-02	560.97	0.864737		2012-02-07	423.76	-1.22664		2011-12-29	119.31	0.951626		2012-03-05	637.89	-0.417694
2012-03-23	58.06	0.812802		2012-01-03	569.01	1.42306		2012-02-08	420	-0.891255		2011-12-30	120.23	0.768143		2012-03-06	626.96	-1.72831
2012-03-26	58.54	0.823332		2012-01-04	562.62	-1.12936		2012-02-09	422.18	0.517705		2012-01-02	121.42	0.984903		2012-03-07	631.49	0.719936
2012-03-27	58.2	-0.582493		2012-01-05	556.18	-1.15125		2012-02-10	422.13	-0.011844		2012-01-03	126.6	4.17769		2012-03-08	635.58	0.645586
2012-03-28	56.98	-2.1185		2012-01-06	553.65	-0.455926		2012-02-13	418.45	-0.875591		2012-01-04	124.24	-1.88173		2012-03-09	634.98	-0.0944466
2012-03-29	56.9	-0.140499		2012-01-09	559.45	1.04214		2012-02-14	409.98	-2.0449		2012-01-05	123.94	-0.24176		2012-03-12	631.9	-0.486235
2012-03-30	56.87	-0.052738		2012-01-10	571.65	2.15728		2012-02-15	406.44	-0.867206		2012-01-06	122.49	-1.17682		2012-03-13	640.34	1.32681
2012-04-02	56.44	-0.758983		2012-01-11	589.51	3.07648		2012-02-16	401.52	-1.2179		2012-01-09	124.54	1.65976		2012-03-14	633.76	-1.0329
2012-04-03	55.45	-1.76964		2012-01-12	599.79	1.72879		2012-02-17	407.52	1.48327		2012-01-10	128.66	3.25463		2012-03-15	635.06	0.204915
2012-04-04	54.04	-2.57572		2012-01-13	584.38	-2.60281		2012-02-20	413.21	1.38659		2012-01-11	142.16	9.97799		2012-03-16	643.26	1.28295
2012-04-05	53.67	-0.687033		2012-01-16	583.51	-0.148987		2012-02-21	413.59	0.0919207		2012-01-12	149.1	4.7664		2012-03-19	646.69	0.531805
2012-04-09	52.38	-2.43293		2012-01-17	591.68	1.39044		2012-02-22	408.62	-1.20895		2012-01-13	141.91	-4.94242		2012-03-20	636.78	-1.54428
2012-04-10	51.54	-1.61666		2012-01-18	603.51	1.97967		2012-02-23	392.44	-4.0402		2012-01-16	142.48	0.400859		2012-03-21	630.36	-1.01331
2012-04-11	53.07	2.92536		2012-01-19	597.9	-0.933909		2012-02-24	390.73	-0.436687		2012-01-17	145.25	1.92548		2012-03-22	616.82	-2.17138
2012-04-12	53.85	1.45906		2012-01-20	597.26	-0.107099		2012-02-27	387.02	-0.954041		2012-01-18	150.75	3.71664		2012-03-23	623.57	1.08838
2012-04-13	52.93	-1.72321		2012-01-23	596.52	-0.123976		2012-02-28	389.06	0.52572		2012-01-19	146.37	-2.94852		2012-03-26	629.25	0.906761
2012-04-16	52.35	-1.10183		2012-01-24	590.88	-0.949982		2012-02-29	379.83	-2.40098		2012-01-20	143.73	-1.82011		2012-03-27	622.43	-1.08975
2012-04-17	53.62	2.39702		2012-01-25	592.22	0.226524		2012-03-01	376.9	-0.774388		2012-01-23	142.7	-0.719202		2012-03-28	614.41	-1.29687
2012-04-18	52.59	-1.93961		2012-01-26	602.26	1.68111		2012-03-02	378.38	0.391908		2012-01-24	141.03	-1.17719		2012-03-29	614.31	-0.0162771
2012-04-19	52.39	-0.381025		2012-01-27	613.81	1.89962		2012-03-05	373.47	-1.30613		2012-01-25	140.96	-0.0496472		2012-03-30	619.17	0.788018
2012-04-20	52.01	-0.727973		2012-01-30	605.24	-1.40604		2012-03-06	359.26	-3.87913		2012-01-26	144.03	2.15454		2012-04-02	624.92	0.924377
2012-04-23	50.78	-2.39334		2012-01-31	600.1	-0.852877		2012-03-07	360.83	0.436057		2012-01-27	150.06	4.10136		2012-04-03	619.45	-0.879165
2012-04-24	50.82	0.0787402		2012-02-01	607.74	1.26509		2012-03-08	366.38	1.52641		2012-01-30	148.03	-1.36203		2012-04-04	610.89	-1.39151
2012-04-25	51.49	1.30976		2012-02-02	613.91	1.01012		2012-03-09	369.96	0.972385		2012-01-31	145.46	-1.75138		2012-04-05	607.48	-0.559766
2012-04-26	52.06	1.10093		2012-02-03	622.92	1.45698		2012-03-12	365.58	-1.19098		2012-02-01	149.01	2.41123		2012-04-09	599.66	-1.29564
2012-04-27	52.38	0.612794		2012-02-06	625.75	0.453283		2012-03-13	370.31	1.28554		2012-02-02	152.32	2.19702		2012-04-10	587.59	-2.03334
2012-04-30	51.75	-1.21004		2012-02-07	633.12	1.1709		2012-03-14	371.53	0.328912		2012-02-03	154.96	1.71834		2012-04-11	587.51	-0.0136159
2012-05-01	52.61	1.64818		2012-02-08	640.18	1.10894		2012-03-15	376.9	1.43503		2012-02-06	157.43	1.58139		2012-04-12	600.23	2.14196
2012-05-02	52.34	-0.514532		2012-02-09	666.18	3.98105		2012-03-16	380.97	1.07407		2012-02-07	158.8	0.866463		2012-04-13	590.21	-1.68345
2012-05-03	51.16	-2.28029		2012-02-10	652.91	-2.01206		2012-03-19	381.09	0.0314936		2012-02-08	164.85	3.73904		2012-04-16	587.57	-0.448302
2012-05-04	49.97	-2.35352		2012-02-13	647.13	-0.889209		2012-03-20	376	-1.34464		2012-02-09	176.24	6.68107		2012-04-17	597.91	1.74449
2012-05-07	49.8	-0.340784		2012-02-14	636.54	-1.64999		2012-03-21	372.96	-0.811797		2012-02-10	166.19	-5.8715		2012-04-18	596.59	-0.221013
2012-05-08	49	-1.61947		2012-02-15	634.1	-0.384059		2012-03-22	367.97	-1.34698		2012-02-13	163.46	-1.65634		2012-04-19	595.13	-0.245024
2012-05-09	48.49	-1.04627		2012-02-16	634.48	0.0599095		2012-03-23	374.91	1.86846		2012-02-14	154.8	-5.44344		2012-04-20	594.36	-0.129467
2012-05-10	48.26	-0.475453		2012-02-17	647.15	1.97723		2012-03-26	377.31	0.638113		2012-02-15	151.97	-1.84508		2012-04-23	593.62	-0.124581
2012-05-11	48.2	-0.124404		2012-02-20	651.88	0.728239		2012-03-27	374.69	-0.696811		2012-02-16	151.58	-0.256959		2012-04-24	597.9	0.718413
2012-05-14	47.16	-2.18129		2012-02-21	653.85	0.301747		2012-03-28	371.11	-0.96005		2012-02-17	158.8	4.6532		2012-04-25	604.23	1.05314
2012-05-15	46.49	-1.43088		2012-02-22	648.11	-0.881753		2012-03-29	363.82	-1.98393		2012-02-20	160.19	0.871506		2012-04-26	609.21	0.820812
2012-05-16	45.46	-2.24044		2012-02-23	630.34	-2.78011		2012-03-30	363.6	-0.0604878		2012-02-21	161.37	0.733925		2012-04-27	609.05	-0.026267
2012-05-17	43.95	-3.37802		2012-02-24	623.77	-1.04776		2012-04-02	358.37	-1.44884		2012-02-22	157.44	-2.46554		2012-04-30	611.85	0.458679
2012-05-18	42.55	-3.23728		2012-02-27	618.43	-0.85977		2012-04-03	356.83	-0.430649		2012-02-23	148.15	-6.08192		2012-05-01	619.83	1.29581
2012-05-21	43.56	2.34594		2012-02-28	623.44	0.806852		2012-04-04	345.39	-3.25853		2012-02-24	143.72	-3.03583		2012-05-02	609.98	-1.60191
2012-05-22	43.21	-0.806735		2012-02-29	612.62	-1.75077		2012-04-05	345.09	-0.0868961		2012-02-27	143.36	-0.250801		2012-05-03	600.25	-1.60799
2012-05-23	43.5	0.668899		2012-03-01	611.78	-0.13721		2012-04-06	345.09	0		2012-02-28	145.24	1.30286		2012-05-04	586.96	-2.23896
2012-05-24	43.33	-0.39157		2012-03-02	613.96	0.355704		2012-04-09	345.11	0.00579542		2012-02-29	139.33	-4.15423		2012-05-07	585.6	-0.231971
2012-05-25	43.2	-0.300474		2012-03-05	605.96	-1.31158		2012-04-10	337.59	-2.20311		2012-03-01	135.81	-2.55884		2012-05-08	583.28	-0.396962
2012-05-29	44.11	2.0846		2012-03-06	590.3	-2.61831		2012-04-11	339.02	0.422696		2012-03-02	134.99	-0.605615		2012-05-09	579.22	-0.698497
2012-05-30	43.12	-2.26996		2012-03-07	588.38	-0.325788		2012-04-12	344.43	1.58318		2012-03-05	130.22	-3.59754		2012-05-10	581.3	0.35846
2012-05-31	43.14	0.0463714		2012-03-08	594.89	1.10035		2012-04-13	338.56	-1.71895		2012-03-06	124.96	-4.12316		2012-05-11	577.09	-0.726874
2012-06-01	42	-2.6781		2012-03-09	600.77	0.983565		2012-04-16	343.25	1.37577		2012-03-07	123.42	-1.24005		2012-05-14	567.92	-1.60177
2012-06-04	41.49	-1.22172		2012-03-12	593.92	-1.14675		2012-04-17	347.35	1.18739		2012-03-08	125.56	1.71906		2012-05-15	559.19	-1.54913
2012-06-05	42.61	2.66365		2012-03-13	604.39	1.74751		2012-04-18	340.54	-1.98003		2012-03-09	128.93	2.64859		2012-05-16	556.75	-0.4373
2012-06-06	43.56	2.20503		2012-03-14	599.66	-0.785686		2012-04-19	335.78	-1.40764		2012-03-12	126	-2.29877		2012-05-17	552.57	-0.753618
2012-06-07	43.11	-1.03843		2012-03-15	605.23	0.924572		2012-04-20	337.26	0.439796		2012-03-13	129.95	3.08679		2012-05-18	548.64	-0.713763
2012-06-08	43.19	0.1854		2012-03-16	609.52	0.706321		2012-04-23	329.65	-2.28227		2012-03-14	128.09	-1.44166		2012-05-21	561.48	2.31337
2012-06-11	42.2	-2.31888		2012-03-19	604.39	-0.845208		2012-04-24	329.14	-0.154829		2012-03-15	129.94	1.43397		2012-05-22	559.13	-0.419415
2012-06-12	43.55	3.14895		2012-03-20	602.17	-0.367989		2012-04-25	333.27	1.24698		2012-03-16	131.93	1.51987		2012-05-23	561.55	0.431881
2012-06-13	42.91	-1.48048		2012-03-21	594.86	-1.22137		2012-04-26	330.31	-0.892136		2012-03-19	129.66	-1.73558		2012-05-24	560.4	-0.205
2012-06-14	42.9	-0.0233073		2012-03-22	591.79	-0.517424		2012-04-27	335.29	1.49642		2012-03-20	130.37	0.546092		2012-05-25	558.87	-0.273393
2012-06-15	44.24	3.07575		2012-03-23	597.32	0.930114		2012-04-30	330.68	-1.38447		2012-03-21	125.41	-3.87882		2012-05-29	566.87	1.42131
2012-06-18	44.83	1.32482		2012-03-26	598.56	0.207379		2012-05-01	331.79	0.33511		2012-03-22	123.63	-1.42951		2012-05-30	549.26	-3.15581
2012-06-19	45.64	1.7907		2012-03-27	598.89	0.0551171		2012-05-02	330.19	-0.483399		2012-03-23	125.31	1.34974		2012-05-31	544.34	-0.899787
2012-06-20	46.44	1.73766		2012-03-28	585.49	-2.26288		2012-05-03	324.79	-1.64894		2012-03-26	126.04	0.580865		2012-06-01	531.61	-2.36639
2012-06-21	45.02	-3.10543		2012-03-29	581.09	-0.754345		2012-05-04	325.13	0.104628		2012-03-27	124.41	-1.30168		2012-06-04	531.11	-0.0940982
2012-06-22	46.18	2.544		2012-03-30	581.37	0.0481737		2012-05-07	325.41	0.0860823		2012-03-28	120.41	-3.268		2012-06-05	535.22	0.770872
2012-06-25	45.29	-1.94605		2012-04-02	579.94	-0.246274		2012-05-08	327.22	0.55468		2012-03-29	118.29	-1.77633		2012-06-06	552.26	3.13411
2012-06-26	45.05	-0.531327		2012-04-03	577.96	-0.341999		2012-05-09	321.48	-1.76974		2012-03-30	118.43	0.118283		2012-06-07	552.94	0.123055
2012-06-27	45.38	0.72985		2012-04-04	565.38	-2.20066		2012-05-10	326.76	1.62906		2012-04-02	116.32	-1.79771		2012-06-08	552.88	-0.0108517
2012-06-28	44.73	-1.44271		2012-04-05	567.7	0.409504		2012-05-11	327.43	0.204834		2012-04-03	113.4	-2.54236		2012-06-11	545.83	-1.28334
2012-06-29	46.17	3.16858		2012-04-06	568.16	0.0809959		2012-05-14	317.89	-2.95689		2012-04-04	110.2	-2.86245		2012-06-12	553.44	1.38458
2012-07-02	46.75	1.2484		2012-04-09	561.46	-1.18625		2012-05-15	313.04	-1.53744		2012-04-05	109.49	-0.646368		2012-06-13	546.75	-1.21617
2012-07-03	47.47	1.52837		2012-04-10	557.07	-0.784963		2012-05-16	311.29	-0.560602		2012-04-06	109.49	0		2012-06-14	555.86	1.65248
2012-07-05	46.95	-1.10147		2012-04-11	562.04	0.888212		2012-05-17	306.92	-1.41378		2012-04-09	107.12	-2.18835		2012-06-15	566.07	1.82013
2012-07-06	45.93	-2.19647		2012-04-12	564.32	0.404844		2012-05-18	302.82	-1.34486		2012-04-10	105.94	-1.10768		2012-06-18	560.93	-0.912162
2012-07-09	44.99	-2.06783		2012-04-13	555	-1.66534		2012-05-21	300.46	-0.782394		2012-04-11	109.81	3.58787		2012-06-19	569.44	1.50573
2012-07-10	43.96	-2.31601		2012-04-16	555.04	0.00720695		2012-05-22	308.49	2.63748		2012-04-12	109.99	0.163785		2012-06-20	567.33	-0.371228
2012-07-11	44.21	0.567088		2012-04-17	563.48	1.50917		2012-05-23	300.54	-2.61086		2012-04-13	106.94	-2.81215		2012-06-21	543.38	-4.31323
2012-07-12	43.81	-0.908891		2012-04-18	559.08	-0.783926		2012-05-24	301.38	0.279107		2012-04-16	106.87	-0.0654787		2012-06-22	546.1	0.499322
2012-07-13	44.21	0.908891		2012-04-19	554.11	-0.892935		2012-05-25	304.68	1.08901		2012-04-17	110.98	3.77369		2012-06-25	535.51	-1.95825
2012-07-16	43.95	-0.589838		2012-04-20	550.87	-0.586438		2012-05-28	303.37	-0.430886		2012-04-18	109.3	-1.52536		2012-06-26	541.52	1.11604
2012-07-17	43.61	-0.776614		2012-04-23	536.03	-2.73087		2012-05-29	305.06	0.55553		2012-04-19	108.46	-0.771495		2012-06-27	552.05	1.92586
2012-07-18	43.77	0.366217		2012-04-24	537.85	0.338958		2012-05-30	302.03	-0.998213		2012-04-20	107.32	-1.05664		2012-06-28	555.18	0.565376
2012-07-19	44.04	0.614966		2012-04-25	540.18	0.432271		2012-05-31	300.22	-0.601081		2012-04-23	103.88	-3.25786		2012-06-29	573.33	3.21691
2012-07-20	43.19	-1.94893		2012-04-26	538.96	-0.226106		2012-06-01	293.3	-2.33196		2012-04-24	104.23	0.336361		2012-07-02	573.21	-0.0209325
2012-07-23	42.03	-2.72253		2012-04-27	542.33	0.623332		2012-06-04	288.62	-1.6085		2012-04-25	104.45	0.210849		2012-07-03	586.66	2.31933
2012-07-24	41.24	-1.8975		2012-04-30	540.01	-0.428701		2012-06-05	292.31	1.27039		2012-04-26	104.62	0.162625		2012-07-05	578.33	-1.43008
2012-07-25	41.12	-0.291404		2012-05-01	542.43	0.447139		2012-06-06	294.28	0.671681		2012-04-27	105.55	0.885004		2012-07-06	571.81	-1.13379
2012-07-26	41.55	1.04029		2012-05-02	538.81	-0.669604		2012-06-07	295.32	0.352782		2012-04-30	104.61	-0.894562		2012-07-09	569.09	-0.476817
2012-07-27	42.31	1.81259		2012-05-03	529.32	-1.77698		2012-06-08	297.8	0.836261		2012-05-01	106.62	1.9032		2012-07-10	560.52	-1.51737
2012-07-30	41.73	-1.38032		2012-05-04	526.04	-0.621591		2012-06-11	291.52	-2.13135		2012-05-02	108.1	1.37856		2012-07-11	568.32	1.38197
2012-07-31	41.57	-0.384154		2012-05-07	519.56	-1.2395		2012-06-12	287.35	-1.44076		2012-05-03	106.21	-1.76385		2012-07-12	565.76	-0.451468
2012-08-01	40.62	-2.31182		2012-05-08	514.76	-0.928153		2012-06-13	285.42	-0.673921		2012-05-04	103.71	-2.38197		2012-07-13	575.77	1.75383
2012-08-02	41.24	1.51481		2012-05-09	508.89	-1.14689		2012-06-14	285.97	0.192513		2012-05-07	102.27	-1.39822		2012-07-16	577.68	0.331181
2012-08-03	41.59	0.845109		2012-05-10	512.06	0.620992		2012-06-15	287.04	0.373467		2012-05-08	99.67	-2.57516		2012-07-17	584.96	1.25234
2012-08-06	42.64	2.4933		2012-05-11	507.13	-0.967442		2012-06-18	285.59	-0.506436		2012-05-09	99.39	-0.281322		2012-07-18	590.03	0.862991
2012-08-07	43.37	1.69752		2012-05-14	494.47	-2.52809		2012-06-19	292.4	2.35655		2012-05-10	98.02	-1.388		2012-07-19	591.52	0.252211
2012-08-08	43.37	0		2012-05-15	481.24	-2.71204		2012-06-20	294.49	0.712232		2012-05-11	97.44	-0.593474		2012-07-20	591.75	0.0388753
2012-08-09	43.81	1.00941		2012-05-16	472.39	-1.85612		2012-06-21	292.74	-0.59602		2012-05-14	95.48	-2.032		2012-07-23	585.19	-1.11477
2012-08-10	44.08	0.614406		2012-05-17	465.14	-1.54665		2012-06-22	288.78	-1.36197		2012-05-15	93.78	-1.79652		2012-07-24	576.81	-1.44237
2012-08-13	43.85	-0.523145		2012-05-18	450.58	-3.18028		2012-06-25	282.86	-2.07131		2012-05-16	91.32	-2.65818		2012-07-25	577.42	0.105698
2012-08-14	43.51	-0.778392		2012-05-21	451.45	0.192898		2012-06-26	279.06	-1.35253		2012-05-17	87.65	-4.10182		2012-07-26	592.59	2.59329
2012-08-15	43.88	0.846784		2012-05-22	453.62	0.479522		2012-06-27	281.18	0.756822		2012-05-18	82.73	-5.77693		2012-07-27	602.64	1.68172
2012-08-16	44.62	1.67236		2012-05-23	447.71	-1.31141		2012-06-28	283.01	0.64872		2012-05-21	83.42	0.83058		2012-07-30	603.94	0.215485
2012-08-17	44.78	0.357942		2012-05-24	448.81	0.245393		2012-06-29	294.3	3.91174		2012-05-22	83.51	0.10783		2012-07-31	596.84	-1.18258
2012-08-20	44.84	0.133899		2012-05-25	448.13	-0.151627		2012-07-02	293.57	-0.248354		2012-05-23	82.86	-0.781395		2012-08-01	599.77	0.489718
2012-08-21	44.99	0.333964		2012-05-28	449.93	0.400865		2012-07-03	296.69	1.05717		2012-05-24	82.12	-0.897084		2012-08-02	589.52	-1.72376
2012-08-22	44.83	-0.356268		2012-05-29	453.12	0.706498		2012-07-04	297	0.104432		2012-05-25	82.03	-0.109656		2012-08-03	603.7	2.37687
2012-08-23	44.66	-0.379931		2012-05-30	447.84	-1.1721		2012-07-05	291.45	-1.88637		2012-05-28	82.61	0.70457		2012-08-06	605.15	0.239898
2012-08-24	44.46	-0.448834		2012-05-31	444.92	-0.654154		2012-07-06	283.91	-2.62112		2012-05-29	84.12	1.81136		2012-08-07	613.62	1.38995
2012-08-27	44.14	-0.722351		2012-06-01	435.84	-2.06193		2012-07-09	281.39	-0.891568		2012-05-30	82.76	-1.62995		2012-08-08	614.89	0.206755
2012-08-28	44.27	0.294085		2012-06-04	431.72	-0.949797		2012-07-10	281.91	0.184626		2012-05-31	82.21	-0.66679		2012-08-09	617.3	0.391174
2012-08-29	43.95	-0.725462		2012-06-05	436.2	1.03236		2012-07-11	280.22	-0.601286		2012-06-01	80.02	-2.70003		2012-08-10	619.11	0.292783
2012-08-30	42.65	-3.00254		2012-06-06	442.27	1.38197		2012-07-12	274.82	-1.94587		2012-06-04	78.55	-1.85412		2012-08-13	615.48	-0.588051
2012-08-31	42.89	0.561142		2012-06-07	445.22	0.664799		2012-07-13	276.35	0.555184		2012-06-05	80.39	2.31544		2012-08-14	615.44	-0.0064992
2012-09-04	42.75	-0.32695		2012-06-08	444.9	-0.0719004		2012-07-16	274.94	-0.511529		2012-06-06	82.23	2.26304		2012-08-15	614.1	-0.217968
2012-09-05	42.5	-0.586512		2012-06-11	441.13	-0.850992		2012-07-17	275.71	0.27967		2012-06-07	82.09	-0.170399		2012-08-16	620.55	1.04484
2012-09-06	43.45	2.21068		2012-06-12	447.17	1.35992		2012-07-18	274.91	-0.290582		2012-06-08	81.28	-0.991622		2012-08-17	619.27	-0.206482
2012-09-07	43.85	0.916387		2012-06-13	444.89	-0.511177		2012-07-19	276.74	0.663467		2012-06-11	79.94	-1.66236		2012-08-20	617.31	-0.317004
2012-09-10	43.75	-0.228311		2012-06-14	444.48	-0.0922001		2012-07-20	272.23	-1.64311		2012-06-12	83.89	4.82301		2012-08-21	614.97	-0.379784
2012-09-11	44.46	1.60983		2012-06-15	456.3	2.62454		2012-07-23	266.63	-2.07854		2012-06-13	83.51	-0.454003		2012-08-22	616.43	0.237129
2012-09-12	44.83	0.828765		2012-06-18	455.9	-0.0877001		2012-07-24	264.1	-0.953411		2012-06-14	82.64	-1.04726		2012-08-23	610.07	-1.03711
2012-09-13	45.36	1.17531		2012-06-19	463.92	1.74386		2012-07-25	263.19	-0.345161		2012-06-15	86.13	4.1364		2012-08-24	614.13	0.663293
2012-09-14	46.28	2.00792		2012-06-20	468.53	0.988801		2012-07-26	271.23	3.0091		2012-06-18	88.15	2.31821		2012-08-27	613.35	-0.12709
2012-09-17	45.95	-0.715605		2012-06-21	458.73	-2.11383		2012-07-27	272.7	0.540512		2012-06-19	89.92	1.98805		2012-08-28	614.53	0.192201
2012-09-18	45.96	0.0217604		2012-06-22	457.55	-0.257563		2012-07-30	277.22	1.64391		2012-06-20	90.4	0.532388		2012-08-29	610.55	-0.649756
2012-09-19	46.08	0.260756		2012-06-25	449.48	-1.77948		2012-07-31	279.24	0.726021		2012-06-21	88.36	-2.28249		2012-08-30	603.67	-1.13325
2012-09-20	45.45	-1.37662		2012-06-26	446.13	-0.748097		2012-08-01	279.41	0.060861		2012-06-22	88.8	0.496727		2012-08-31	609.29	0.926665
2012-09-21	45.35	-0.220264		2012-06-27	449.87	0.834826		2012-08-02	272.11	-2.64738		2012-06-25	86.35	-2.79778		2012-09-04	605.4	-0.640495
2012-09-24	44.6	-1.66763		2012-06-28	449.32	-0.122332		2012-08-03	281.9	3.5346		2012-06-26	83.84	-2.94986		2012-09-05	603.74	-0.274575
2012-09-25	43.28	-3.00432		2012-06-29	462.52	2.89545		2012-08-06	288.26	2.23105		2012-06-27	84.02	0.214465		2012-09-06	616.01	2.01196
2012-09-26	43	-0.649052		2012-07-02	464.41	0.407798		2012-08-07	290.84	0.891044		2012-06-28	83.05	-1.1612		2012-09-07	626.14	1.63108
2012-09-27	43.74	1.70629		2012-07-03	469.36	1.06023		2012-08-08	288.88	-0.676191		2012-06-29	85.93	3.40902		2012-09-10	622.88	-0.52201
2012-09-28	43.24	-1.1497		2012-07-04	469.53	0.036213		2012-08-09	291.07	0.755241		2012-07-02	87.42	1.71911		2012-09-11	628.86	0.955477
2012-10-01	43.03	-0.486845		2012-07-05	462.56	-1.49559		2012-08-10	289.53	-0.530487		2012-07-03	89.25	2.07173		2012-09-12	631.4	0.403092
2012-10-02	42.93	-0.232666		2012-07-06	457.83	-1.02783		2012-08-13	286.08	-1.19874		2012-07-04	88.95	-0.336701		2012-09-13	643.24	1.85783
2012-10-03	42.43	-1.17152		2012-07-09	449.27	-1.88739		2012-08-14	285.08	-0.350165		2012-07-05	87.11	-2.09027		2012-09-14	652.79	1.47376
2012-10-04	43	1.33445		2012-07-10	446.75	-0.562489		2012-08-15	283.64	-0.506401		2012-07-06	85.24	-2.17009		2012-09-17	646.94	-0.900193
2012-10-05	42.51	-1.14608		2012-07-11	446.27	-0.1075		2012-08-16	292.46	3.06221		2012-07-09	82.66	-3.0735		2012-09-18	641.62	-0.825733
2012-10-08	42.4	-0.259098		2012-07-12	442.54	-0.839329		2012-08-17	298.97	2.20153		2012-07-10	81.66	-1.21715		2012-09-19	635.8	-0.911218
2012-10-09	41.94	-1.09083		2012-07-13	441.76	-0.176411		2012-08-20	297.64	-0.445853		2012-07-11	81.22	-0.540276		2012-09-20	638.6	0.439423
2012-10-10	41.48	-1.10286		2012-07-16	440.15	-0.365117		2012-08-21	301.11	1.15909		2012-07-12	79.47	-2.17819		2012-09-21	640.49	0.295523
2012-10-11	41.88	0.9597		2012-07-17	436.39	-0.857924		2012-08-22	295.87	-1.75555		2012-07-13	79.87	0.502072		2012-09-24	636.56	-0.615483
2012-10-12	41.41	-1.1286		2012-07-18	428.3	-1.87125		2012-08-23	292.95	-0.991822		2012-07-16	78.79	-1.36142		2012-09-25	630.25	-0.996211
2012-10-15	41.52	0.265284		2012-07-19	429.52	0.284442		2012-08-24	291.54	-0.482473		2012-07-17	78.01	-0.994906		2012-09-26	623.98	-0.999825
2012-10-16	42.12	1.43474		2012-07-20	419.67	-2.31996		2012-08-27	294.5	1.01018		2012-07-18	77.55	-0.591413		2012-09-27	632.33	1.32931
2012-10-17	42.71	1.39104		2012-07-23	406.98	-3.07046		2012-08-28	299.96	1.83701		2012-07-19	78.32	0.988011		2012-09-28	629.26	-0.486688
2012-10-18	42.2	-1.20129		2012-07-24	398.53	-2.09813		2012-08-29	296.87	-1.03548		2012-07-20	77.28	-1.33678		2012-10-01	632.46	0.507245
2012-10-19	40.91	-3.10457		2012-07-25	392.63	-1.49151		2012-08-30	294.44	-0.821909		2012-07-23	75.41	-2.44953		2012-10-02	632.23	-0.0363726
2012-10-22	40.88	-0.0733586		2012-07-26	399.72	1.78966		2012-08-31	298.58	1.39627		2012-07-24	73.06	-3.16589		2012-10-03	624.31	-1.26062
2012-10-23	40.54	-0.83518		2012-07-27	406.01	1.56135		2012-09-03	307.14	2.82658		2012-07-25	72.87	-0.260399		2012-10-04	630.73	1.02308
2012-10-24	40.57	0.0739736		2012-07-30	399.04	-1.73161		2012-09-04	311.96	1.55713		2012-07-26	73.79	1.25462		2012-10-05	629.11	-0.257176
2012-10-25	40.76	0.467233		2012-07-31	406.05	1.74146		2012-09-05	307.3	-1.50505		2012-07-27	74.54	1.01127		2012-10-08	629.97	0.136608
2012-10-26	40.58	-0.442587		2012-08-01	402.17	-0.960142		2012-09-06	317.87	3.3818		2012-07-30	71.77	-3.78693		2012-10-09	630.63	0.104712
2012-10-31	40.61	0.0739007		2012-08-02	402.68	0.126732		2012-09-07	320.05	0.683474		2012-07-31	71.73	-0.0557491		2012-10-10	619.39	-1.79842
2012-11-01	41.26	1.58792		2012-08-03	409.97	1.79418		2012-09-10	322.24	0.681938		2012-08-01	70.66	-1.50294		2012-10-11	623.32	0.632491
2012-11-02	40.28	-2.40384		2012-08-06	421.9	2.86843		2012-09-11	321.75	-0.152176		2012-08-02	71.27	0.859584		2012-10-12	619.96	-0.540507
2012-11-05	40.63	0.865164		2012-08-07	431.86	2.33331		2012-09-12	319.32	-0.758111		2012-08-03	72.84	2.17898		2012-10-15	623.19	0.519649
2012-11-06	41.48	2.07047		2012-08-08	435.1	0.747443		2012-09-13	313.28	-1.90964		2012-08-06	76.2	4.50962		2012-10-16	632.84	1.53662
2012-11-07	40.27	-2.96046		2012-08-09	437.67	0.588931		2012-09-14	323.46	3.19781		2012-08-07	78.04	2.38601		2012-10-17	640.31	1.17348
2012-11-08	39.18	-2.74404		2012-08-10	433.51	-0.955034		2012-09-17	326.33	0.883368		2012-08-08	79.22	1.50073		2012-10-18	640.94	0.0983415
2012-11-09	39.17	-0.0255265		2012-08-13	429.62	-0.901377		2012-09-18	323.14	-0.982347		2012-08-09	80.22	1.25441		2012-10-19	631.3	-1.51547
2012-11-12	38.93	-0.614599		2012-08-14	432.89	0.758256		2012-09-19	323.64	0.154612		2012-08-10	79.53	-0.863855		2012-10-22	627.63	-0.583036
2012-11-13	38.05	-2.28641		2012-08-15	429.95	-0.681473		2012-09-20	321.7	-0.601235		2012-08-13	77.69	-2.34078		2012-10-23	612.86	-2.38143
2012-11-14	36.99	-2.82535		2012-08-16	437.66	1.77734		2012-09-21	323.4	0.527051		2012-08-14	77.78	0.115778		2012-10-24	608.58	-0.700815
2012-11-15	36.65	-0.923418		2012-08-17	442.24	1.04104		2012-09-24	323.02	-0.117571		2012-08-15	77.66	-0.1544		2012-10-25	614.43	0.956663
2012-11-16	36.58	-0.191179		2012-08-20	444.95	0.61092		2012-09-25	323.92	0.278233		2012-08-16	79.75	2.65564		2012-10-26	614.74	0.0504405
2012-11-19	37.37	2.13666		2012-08-21	451.57	1.47685		2012-09-26	313.58	-3.24421		2012-08-17	80.59	1.04778		2012-10-30	614.74	0
2012-11-20	37.23	-0.375336		2012-08-22	446.99	-1.01942		2012-09-27	315.14	0.496247		2012-08-20	82.16	1.9294		2012-10-31	613.9	-0.136737
2012-11-21	37.54	0.829214		2012-08-23	448.34	0.301565		2012-09-28	309.16	-1.9158		2012-08-21	83.71	1.86899		2012-11-01	617.99	0.664023
2012-11-23	38.16	1.63808		2012-08-24	445.94	-0.536746		2012-10-01	311.39	0.71872		2012-08-22	83.47	-0.287116		2012-11-02	607.58	-1.69884
2012-11-26	38.42	0.679031		2012-08-27	442.22	-0.837692		2012-10-02	310.31	-0.347435		2012-08-23	84.16	0.823246		2012-11-05	612.44	0.796712
2012-11-27	38.49	0.182031		2012-08-28	444.2	0.446742		2012-10-03	307.93	-0.769931		2012-08-24	82.52	-1.96791		2012-11-06	622.03	1.55373
2012-11-28	39.19	1.80231		2012-08-29	437.94	-1.4193		2012-10-04	303.94	-1.30422		2012-08-27	82.7	0.217891		2012-11-07	603.18	-3.07727
2012-11-29	39.56	0.939689		2012-08-30	423.94	-3.249		2012-10-05	309.61	1.84831		2012-08-28	82.93	0.277728		2012-11-08	592.71	-1.75104
2012-11-30	39.79	0.579712		2012-08-31	427.43	0.81986		2012-10-08	308.03	-0.511626		2012-08-29	81.05	-2.29306		2012-11-09	593.08	0.0624057
2012-12-03	39.46	-0.832812		2012-09-03	429.02	0.371301		2012-10-09	302.96	-1.65964		2012-08-30	76.54	-5.72528		2012-11-12	593.83	0.126379
2012-12-04	39.52	0.151937		2012-09-04	426.15	-0.671214		2012-10-10	298.78	-1.38933		2012-08-31	77.33	1.02685		2012-11-13	589.94	-0.657225
2012-12-05	39.38	-0.35488		2012-09-05	423	-0.741922		2012-10-11	300.21	0.477471		2012-09-03	77.25	-0.103506		2012-11-14	582.45	-1.27775
2012-12-06	39.56	0.456043		2012-09-06	429.48	1.5203		2012-10-12	299.51	-0.233442		2012-09-04	75.73	-1.98725		2012-11-15	583.29	0.144114
2012-12-07	39.78	0.554577		2012-09-07	437.61	1.87529		2012-10-15	297.75	-0.58936		2012-09-05	75.46	-0.357167		2012-11-16	585.15	0.318373
2012-12-10	40.33	1.37313		2012-09-10	440.12	0.571931		2012-10-16	298.23	0.161079		2012-09-06	76.46	1.3165		2012-11-19	598.82	2.30928
2012-12-11	41.27	2.30402		2012-09-11	437.95	-0.494267		2012-10-17	302.13	1.29924		2012-09-07	77.66	1.55726		2012-11-20	596.4	-0.404947
2012-12-12	41.7	1.03653		2012-09-12	428.86	-2.09742		2012-10-18	303.79	0.547928		2012-09-10	79.09	1.82461		2012-11-21	599.65	0.543457
2012-12-13	41.43	-0.649587		2012-09-13	432.28	0.7943		2012-10-19	289.52	-4.81123		2012-09-11	80.89	2.25038		2012-11-23	607.59	1.31542
2012-12-14	41.95	1.24732		2012-09-14	443.28	2.51281		2012-10-22	286.51	-1.04509		2012-09-12	81.42	0.653074		2012-11-26	602.26	-0.881107
2012-12-17	42.23	0.665244		2012-09-17	442.61	-0.15126		2012-10-23	282.25	-1.49802		2012-09-13	82.22	0.977764		2012-11-27	596.69	-0.929153
2012-12-18	42.67	1.03652		2012-09-18	443.79	0.266246		2012-10-24	285.26	1.06078		2012-09-14	85	3.32527		2012-11-28	602.86	1.02873
2012-12-19	42.92	0.584182		2012-09-19	448.67	1.09362		2012-10-25	280.95	-1.52243		2012-09-17	83.86	-1.35025		2012-11-29	604.02	0.192231
2012-12-20	42.91	-0.0233019		2012-09-20	440.76	-1.77871		2012-10-26	281.44	0.174256		2012-09-18	83.75	-0.131257		2012-11-30	604.17	0.0248305
2012-12-21	42.27	-1.50273		2012-09-21	443.58	0.637766		2012-10-29	276.56	-1.74915		2012-09-19	85.14	1.64608		2012-12-03	600.77	-0.564345
2012-12-24	42.06	-0.498044		2012-09-24	443.19	-0.0879597		2012-10-30	279.83	1.17545		2012-09-20	83.22	-2.28093		2012-12-04	598.9	-0.311753
2012-12-26	42.31	0.592629		2012-09-25	442.28	-0.205541		2012-10-31	280.61	0.278353		2012-09-21	82.89	-0.397328		2012-12-05	604.25	0.889338
2012-12-27	41.94	-0.878344		2012-09-26	433.01	-2.11823		2012-11-01	280.54	-0.0249488		2012-09-24	81.69	-1.45828		2012-12-06	605.84	0.262791
2012-12-28	41.51	-1.03057		2012-09-27	440.89	1.80346		2012-11-02	282.39	0.657278		2012-09-25	80.73	-1.18213		2012-12-07	609.64	0.625269
2012-12-31	42.33	1.95617		2012-09-28	436.07	-1.09926		2012-11-05	277.85	-1.62077		2012-09-26	77.87	-3.60695		2012-12-10	608.77	-0.142809
2013-01-02	44.04	3.96023		2012-10-01	438.89	0.644603		2012-11-06	281.91	1.45065		2012-09-27	79.39	1.93316		2012-12-11	612.05	0.537345
2013-01-03	45.59	3.45901		2012-10-02	439.43	0.122962		2012-11-07	273.36	-3.07983		2012-09-28	77.84	-1.9717		2012-12-12	614.1	0.33438
2013-01-04	45.78	0.415892		2012-10-03	433.21	-1.42558		2012-11-08	273.62	0.0950675		2012-10-01	77.3	-0.696148		2012-12-13	608.21	-0.963756
2013-01-07	44.73	-2.32029		2012-10-04	434.83	0.373255		2012-11-09	271.34	-0.836764		2012-10-02	77.02	-0.362883		2012-12-14	605.7	-0.41354
2013-01-08	44.67	-0.134228		2012-10-05	436.38	0.355827		2012-11-12	268.4	-1.08942		2012-10-03	75.86	-1.51756		2012-12-17	611.05	0.879397
2013-01-09	45.46	1.75307		2012-10-08	435.16	-0.279964		2012-11-13	265.26	-1.17679		2012-10-04	78.67	3.63724		2012-12-18	622.02	1.77935
2013-01-10	45.11	-0.772887		2012-10-09	428.23	-1.60533		2012-11-14	265.54	0.105501		2012-10-05	76.74	-2.48388		2012-12-19	617.24	-0.771432
2013-01-11	45.31	0.442381		2012-10-10	424.78	-0.808905		2012-11-15	257.66	-3.01246		2012-10-08	76.25	-0.640567		2012-12-20	621.76	0.729624
2013-01-14	44.82	-1.08733		2012-10-11	429.9	1.19812		2012-11-16	257.37	-0.112615		2012-10-09	75.17	-1.42652		2012-12-21	614.51	-1.1729
2013-01-15	45.21	0.866383		2012-10-12	428.44	-0.340192		2012-11-19	257.08	-0.112742		2012-10-10	73.84	-1.78516		2012-12-24	609.87	-0.757938
2013-01-16	44.78	-0.955669		2012-10-15	430.72	0.530752		2012-11-20	257.88	0.310704		2012-10-11	74.25	0.553719		2012-12-26	607.78	-0.343285
2013-01-17	44.8	0.0446528		2012-10-16	437.59	1.58242		2012-11-21	260.11	0.861026		2012-10-12	73.1	-1.56094		2012-12-27	606.96	-0.135008
2013-01-18	44.67	-0.2906		2012-10-17	444.42	1.54877		2012-11-22	264.59	1.70768		2012-10-15	72.78	-0.438717		2012-12-28	596.43	-1.7501
2013-01-22	45.56	1.9728		2012-10-18	447.66	0.726395		2012-11-23	267.09	0.940422		2012-10-16	73.4	0.848274		2012-12-31	609.25	2.12668
2013-01-23	45.56	0		2012-10-19	435.09	-2.84811		2012-11-26	272.83	2.12632		2012-10-17	74.34	1.27252		2013-01-02	623.82	2.36332
2013-01-24	45.52	-0.0878349		2012-10-22	433.9	-0.273881		2012-11-27	268.29	-1.67804		2012-10-18	73.77	-0.769702		2013-01-03	623.61	-0.0336692
2013-01-25	45.73	0.460275		2012-10-23	418.04	-3.7237		2012-11-28	265.97	-0.868496		2012-10-19	69.12	-6.5108		2013-01-04	630.6	1.11466
2013-01-28	45.61	-0.262755		2012-10-24	415.62	-0.580574		2012-11-29	275.26	3.43326		2012-10-22	70.22	1.5789		2013-01-07	625.89	-0.749711
2013-01-29	45.69	0.175246		2012-10-25	417.26	0.393815		2012-11-30	270.14	-1.87758		2012-10-23	69.78	-0.628573		2013-01-08	625.01	-0.140699
2013-01-30	45.31	-0.83517		2012-10-26	412.34	-1.18613		2012-12-03	271.78	0.605257		2012-10-24	69.11	-0.9648		2013-01-09	624.01	-0.160126
2013-01-31	45.88	1.25015		2012-10-29	414.28	0.469382		2012-12-04	272.86	0.396593		2012-10-25	68.36	-1.09116		2013-01-10	630.12	0.974388
2013-02-01	46.39	1.10546		2012-10-30	414.15	-0.0313847		2012-12-05	275.6	0.99917		2012-10-26	67.91	-0.660456		2013-01-11	631.56	0.228267
2013-02-04	45.52	-1.89321		2012-10-31	413.21	-0.227229		2012-12-06	277.38	0.643787		2012-10-29	67.9	-0.0147265		2013-01-14	631.29	-0.0427604
2013-02-05	46.14	1.35285		2012-11-01	413.83	0.149932		2012-12-07	276.22	-0.419076		2012-10-30	67.85	-0.0736648		2013-01-15	634.2	0.459902
2013-02-06	46.94	1.71899		2012-11-02	410.2	-0.881042		2012-12-10	274.19	-0.737635		2012-10-31	67.78	-0.103222		2013-01-16	636.05	0.291281
2013-02-07	46.84	-0.213265		2012-11-05	405.55	-1.14007		2012-12-11	278.37	1.51299		2012-11-01	68.6	1.20254		2013-01-17	640.39	0.680019
2013-02-08	46.72	-0.25652		2012-11-06	412.45	1.68708		2012-12-12	283.21	1.72375		2012-11-02	68.03	-0.834375		2013-01-18	646.03	0.876858
2013-02-11	47.32	1.27607		2012-11-07	411.67	-0.189293		2012-12-13	289.16	2.07915		2012-11-05	68.52	0.717689		2013-01-22	651.85	0.896853
2013-02-12	47.89	1.19737		2012-11-08	407.95	-0.907744		2012-12-14	291.96	0.963664		2012-11-06	69.95	2.0655		2013-01-23	649.45	-0.368862
2013-02-13	47.95	0.125209		2012-11-09	404.15	-0.935852		2012-12-17	291.51	-0.15425		2012-11-07	68.49	-2.1093		2013-01-24	652.06	0.401073
2013-02-14	49.01	2.18656		2012-11-12	399.03	-1.27495		2012-12-18	295.74	1.44064		2012-11-08	66.85	-2.42364		2013-01-25	658.14	0.928109
2013-02-15	48.41	-1.2318		2012-11-13	398.04	-0.24841		2012-12-19	297.72	0.667276		2012-11-09	67.17	0.477542		2013-01-28	656.42	-0.261685
2013-02-19	49.52	2.26702		2012-11-14	394.34	-0.933902		2012-12-20	303.67	1.97881		2012-11-12	66.98	-0.283265		2013-01-29	665.95	1.44138
2013-02-20	48.1	-2.90945		2012-11-15	396.11	0.447847		2012-12-21	301.94	-0.571326		2012-11-13	65.16	-2.75483		2013-01-30	661.9	-0.610011
2013-02-21	46.6	-3.16816		2012-11-16	399.34	0.812123		2012-12-24	302.21	0.0893818		2012-11-14	62.29	-4.50449		2013-01-31	659.03	-0.434543
2013-02-22	47.28	1.44868		2012-11-19	407.41	2.00069		2012-12-25	302.21	0		2012-11-15	60.08	-3.61239		2013-02-01	665.36	0.955919
2013-02-25	45.8	-3.18033		2012-11-20	403.24	-1.02881		2012-12-26	302.23	0.0066177		2012-11-16	58.28	-3.0418		2013-02-04	658.99	-0.961989
2013-02-26	45.66	-0.306145		2012-11-21	404.24	0.247684		2012-12-27	297.88	-1.44976		2012-11-19	59.32	1.76875		2013-02-05	664.15	0.779967
2013-02-27	45.55	-0.241202		2012-11-22	405.79	0.382702		2012-12-28	292.74	-1.74059		2012-11-20	57.97	-2.30209		2013-02-06	664.06	-0.0135521
2013-02-28	45.47	-0.175786		2012-11-23	412.1	1.54303		2012-12-31	292.06	-0.232558		2012-11-21	58.75	1.33655		2013-02-07	660.82	-0.489102
2013-03-01	45.28	-0.418733		2012-11-26	419.54	1.78928		2013-01-01	292.06	0		2012-11-22	58.78	0.0510508		2013-02-08	666.6	0.870868
2013-03-04	45.13	-0.331822		2012-11-27	415.58	-0.948374		2013-01-02	304.69	4.23356		2012-11-23	59.5	1.21747		2013-02-11	662.53	-0.612433
2013-03-05	46.16	2.25664		2012-11-28	415.18	-0.0962974		2013-01-03	311.68	2.26822		2012-11-26	60.32	1.36874		2013-02-12	664.28	0.263791
2013-03-06	46.93	1.65435		2012-11-29	421.19	1.43719		2013-01-04	312.53	0.272344		2012-11-27	61.17	1.39931		2013-02-13	666.15	0.281112
2013-03-07	47.16	0.488895		2012-11-30	421.62	0.10204		2013-01-07	315.9	1.07252		2012-11-28	63.85	4.28797		2013-02-14	670.24	0.612099
2013-03-08	47.48	0.676249		2012-12-03	417.52	-0.977199		2013-01-08	311.99	-1.24546		2012-11-29	65.31	2.26086		2013-02-15	662.56	-1.15247
[truncated: 3,179 more rows]
